# Supplementary material for: Transition metal redox switches for reversible “on/off” and “slow/fast” single-molecule magnet behaviour in dysprosium and erbium bis-diamidoferrocene complexes
Source: Chem Sci. 2017 Oct 2;8(12):8039–49. doi: 10.1039/c7sc03380j (PMC5853775; doi:10.1039/c7sc03380j)
Supplement: Supplementary file 2 [file SC-008-C7SC03380J-s002.cif]

# Electronic Supplementary Material (ESI) for Chemical Science.
# This journal is © The Royal Society of Chemistry 2017

####################################################################### 
# 
# This file contains crystal structure data downloaded from the 
# Cambridge Structural Database (CSD) hosted by the Cambridge 
# Crystallographic Data Centre (CCDC).
# 
# Full information about CCDC data access policies and citation 
# guidelines are available at http://www.ccdc.cam.ac.uk/access/V1 
# 
# Audit and citation data items may have been added by the CCDC. 
# Please retain this information to preserve the provenance of 
# this file and to allow appropriate attribution of the data. 
# 
#######################################################################

data_mncmd023
_database_code_depnum_ccdc_archive 'CCDC 1566080'
_audit_update_record             
;
2017-08-01 deposited with the CCDC.
2017-10-02 downloaded from the CCDC.
;
_audit_creation_date             2016-10-18
_audit_creation_method           
;
Olex2 1.2-beta
(compiled 2016.02.19 svn.r3266 for OlexSys, GUI svn.r5155)
;
_chemical_name_common            ?
_chemical_name_systematic        ?
_chemical_formula_moiety         'C44 H76 Dy Fe2 N4 Si4'
_chemical_formula_sum            'C44 H76 Dy Fe2 N4 Si4'
_chemical_formula_weight         1047.64
_chemical_melting_point          ?
loop_
_atom_type_symbol
_atom_type_description
_atom_type_scat_dispersion_real
_atom_type_scat_dispersion_imag
_atom_type_scat_source
C C 0.0033 0.0016 'International Tables Vol C Tables 4.2.6.8 and 6.1.1.4'
H H 0.0000 0.0000 'International Tables Vol C Tables 4.2.6.8 and 6.1.1.4'
Dy Dy -0.1892 4.4098 'International Tables Vol C Tables 4.2.6.8 and 6.1.1.4'
Fe Fe 0.3463 0.8444 'International Tables Vol C Tables 4.2.6.8 and 6.1.1.4'
N N 0.0061 0.0033 'International Tables Vol C Tables 4.2.6.8 and 6.1.1.4'
Si Si 0.0817 0.0704 'International Tables Vol C Tables 4.2.6.8 and 6.1.1.4'

_shelx_space_group_comment       
;
The symmetry employed for this shelxl refinement is uniquely defined
by the following loop, which should always be used as a source of
symmetry information in preference to the above space-group names.
They are only intended as comments.
;
_space_group_crystal_system      orthorhombic
_space_group_IT_number           61
_space_group_name_H-M_alt        'P b c a'
_space_group_name_Hall           '-P 2ac 2ab'
loop_
_space_group_symop_operation_xyz
'x, y, z'
'-x+1/2, -y, z+1/2'
'-x, y+1/2, -z+1/2'
'x+1/2, -y+1/2, -z'
'-x, -y, -z'
'x-1/2, y, -z-1/2'
'x, -y-1/2, z-1/2'
'-x-1/2, y-1/2, z'

_cell_length_a                   20.025(4)
_cell_length_b                   19.663(4)
_cell_length_c                   24.499(5)
_cell_angle_alpha                90
_cell_angle_beta                 90
_cell_angle_gamma                90
_cell_volume                     9646(3)
_cell_formula_units_Z            8
_cell_measurement_reflns_used    9614
_cell_measurement_temperature    110.0
_cell_measurement_theta_max      27.284
_cell_measurement_theta_min      2.207
_shelx_estimated_absorpt_T_max   0.783
_shelx_estimated_absorpt_T_min   0.514
_exptl_absorpt_coefficient_mu    2.260
_exptl_absorpt_correction_T_max  0.7456
_exptl_absorpt_correction_T_min  0.4877
_exptl_absorpt_correction_type   multi-scan
_exptl_absorpt_process_details   
;
SADABS-2014/3 (Bruker,2014/3) was used for absorption correction.
wR2(int) was 0.1221 before and 0.0743 after correction.
The Ratio of minimum to maximum transmission is 0.6541.
The \l/2 correction factor is Not present.
;
_exptl_absorpt_special_details   ?
_exptl_crystal_colour            'dark brown'
_exptl_crystal_colour_modifier   dark
_exptl_crystal_colour_primary    brown
_exptl_crystal_density_diffrn    1.443
_exptl_crystal_density_meas      ?
_exptl_crystal_density_method    ?
_exptl_crystal_description       block
_exptl_crystal_F_000             4336
_exptl_crystal_size_max          0.34
_exptl_crystal_size_mid          0.22
_exptl_crystal_size_min          0.114
_exptl_transmission_factor_max   ?
_exptl_transmission_factor_min   ?
_diffrn_reflns_av_R_equivalents  0.0859
_diffrn_reflns_av_unetI/netI     0.0429
_diffrn_reflns_Laue_measured_fraction_full 1.000
_diffrn_reflns_Laue_measured_fraction_max 1.000
_diffrn_reflns_limit_h_max       23
_diffrn_reflns_limit_h_min       -23
_diffrn_reflns_limit_k_max       23
_diffrn_reflns_limit_k_min       -23
_diffrn_reflns_limit_l_max       29
_diffrn_reflns_limit_l_min       -29
_diffrn_reflns_number            89008
_diffrn_reflns_point_group_measured_fraction_full 1.000
_diffrn_reflns_point_group_measured_fraction_max 1.000
_diffrn_reflns_theta_full        24.998
_diffrn_reflns_theta_max         24.998
_diffrn_reflns_theta_min         1.662
_diffrn_ambient_temperature      110.0
_diffrn_detector_area_resol_mean ?
_diffrn_measured_fraction_theta_full 1.000
_diffrn_measured_fraction_theta_max 1.000
_diffrn_measurement_device_type  'Bruker APEX-II CCD'
_diffrn_measurement_method       '\f and \w scans'
_diffrn_radiation_type           MoK\a
_diffrn_radiation_wavelength     0.71073
_diffrn_source                   ?
_diffrn_special_details          ?
_diffrn_standards_number         0
_reflns_Friedel_coverage         0.000
_reflns_Friedel_fraction_full    .
_reflns_Friedel_fraction_max     .
_reflns_number_gt                6263
_reflns_number_total             8495
_reflns_special_details          
;
 Reflections were merged by SHELXL according to the crystal
 class for the calculation of statistics and refinement.
 
 _reflns_Friedel_fraction is defined as the number of unique
 Friedel pairs measured divided by the number that would be
 possible theoretically, ignoring centric projections and
 systematic absences.
;
_reflns_threshold_expression     'I > 2\s(I)'
_computing_cell_refinement       'SAINT v8.34A (Bruker, 2013)'
_computing_data_collection       ?
_computing_data_reduction        'SAINT v8.34A (Bruker, 2013)'
_computing_molecular_graphics    'Olex2 (Dolomanov et al., 2009)'
_computing_publication_material  'Olex2 (Dolomanov et al., 2009)'
_computing_structure_refinement  'ShelXL (Sheldrick, 2015)'
_computing_structure_solution    'ShelXT (Sheldrick, 2015)'
_refine_diff_density_max         1.093
_refine_diff_density_min         -0.902
_refine_diff_density_rms         0.112
_refine_ls_extinction_coef       .
_refine_ls_extinction_method     none
_refine_ls_goodness_of_fit_ref   1.125
_refine_ls_hydrogen_treatment    constr
_refine_ls_matrix_type           full
_refine_ls_number_parameters     584
_refine_ls_number_reflns         8495
_refine_ls_number_restraints     280
_refine_ls_R_factor_all          0.0650
_refine_ls_R_factor_gt           0.0376
_refine_ls_restrained_S_all      1.109
_refine_ls_shift/su_max          0.001
_refine_ls_shift/su_mean         0.000
_refine_ls_structure_factor_coef Fsqd
_refine_ls_weighting_details     
'w=1/[\s^2^(Fo^2^)+(0.0099P)^2^+47.8851P] where P=(Fo^2^+2Fc^2^)/3'
_refine_ls_weighting_scheme      calc
_refine_ls_wR_factor_gt          0.0753
_refine_ls_wR_factor_ref         0.0947
_refine_special_details          ?
_olex2_refinement_description    
;
1. Fixed Uiso
 At 1.2 times of:
  All C(H) groups
 At 1.5 times of:
  All C(H,H,H) groups
2. Restrained distances
 Si4-N4 \\sim Si4A-N4
 with sigma of 0.02
3. Uiso/Uaniso restraints and constraints
Si4 \\sim C39 \\sim C40 \\sim C41 \\sim C42 \\sim C43 \\sim C44 \\sim Si4A
\\sim C39A \\sim C40A \\sim C41A \\sim C42A \\sim C43A \\sim C44A: within 2A
with sigma of 0.02 and sigma for terminal atoms of 0.04
4. Rigid body (RIGU) restrains
 Si4, C39, C40, C41, C42, C43, C44, Si4A, C39A, C40A, C41A, C42A, C43A, C44A
 with sigma for 1-2 distances of 0.004 and sigma for 1-3 distances of 0.004
5. Same fragment restrains
{Si4, C39, C40, C41, C42, C43, C44} sigma for 1-2: 0.005, 1-3: 0.04
as
{Si4A, C39A, C40A, C41A, C42A, C43A, C44A}
6. Others
 Sof(Si4A)=Sof(C39A)=Sof(H39D)=Sof(H39E)=Sof(H39F)=Sof(C40A)=Sof(H40D)=
 Sof(H40E)=Sof(H40F)=Sof(C41A)=Sof(C42A)=Sof(H42D)=Sof(H42E)=Sof(H42F)=
 Sof(C43A)=Sof(H43D)=Sof(H43E)=Sof(H43F)=Sof(C44A)=Sof(H44D)=Sof(H44E)=
 Sof(H44F)=1-FVAR(1)
 Sof(Si4)=Sof(C39)=Sof(H39A)=Sof(H39B)=Sof(H39C)=Sof(C40)=Sof(H40A)=Sof(H40B)=
 Sof(H40C)=Sof(C41)=Sof(C42)=Sof(H42A)=Sof(H42B)=Sof(H42C)=Sof(C43)=Sof(H43A)=
 Sof(H43B)=Sof(H43C)=Sof(C44)=Sof(H44A)=Sof(H44B)=Sof(H44C)=FVAR(1)
7.a Riding coordinates:
 C40(H40A,H40B,H40C)
7.b Aromatic/amide H refined with riding coordinates:
 C8(H8), C9(H9), C10(H10), C11(H11), C13(H13), C14(H14), C15(H15), C16(H16),
 C30(H30), C31(H31), C32(H32), C33(H33), C35(H35), C36(H36), C37(H37), C38(H38)
7.c Idealised Me refined as rotating group:
 C1(H1A,H1B,H1C), C2(H2A,H2B,H2C), C4(H4A,H4B,H4C), C5(H5A,H5B,H5C), C6(H6A,
 H6B,H6C), C17(H17A,H17B,H17C), C18(H18A,H18B,H18C), C20(H20A,H20B,H20C),
 C21(H21A,H21B,H21C), C22(H22A,H22B,H22C), C23(H23A,H23B,H23C), C24(H24A,H24B,
 H24C), C26(H26A,H26B,H26C), C27(H27A,H27B,H27C), C28(H28A,H28B,H28C), C39(H39A,
 H39B,H39C), C42(H42A,H42B,H42C), C43(H43A,H43B,H43C), C44(H44A,H44B,H44C),
 C39A(H39D,H39E,H39F), C40A(H40D,H40E,H40F), C42A(H42D,H42E,H42F), C43A(H43D,
 H43E,H43F), C44A(H44D,H44E,H44F)
;
_atom_sites_solution_hydrogens   mixed
_atom_sites_solution_primary     direct
_atom_sites_solution_secondary   ?
loop_
_atom_site_label
_atom_site_type_symbol
_atom_site_fract_x
_atom_site_fract_y
_atom_site_fract_z
_atom_site_U_iso_or_equiv
_atom_site_adp_type
_atom_site_occupancy
_atom_site_site_symmetry_order
_atom_site_calc_flag
_atom_site_refinement_flags_posn
_atom_site_refinement_flags_adp
_atom_site_refinement_flags_occupancy
_atom_site_disorder_assembly
_atom_site_disorder_group
Dy1 Dy 0.34431(2) 0.25431(2) 0.41188(2) 0.02154(8) Uani 1 1 d . . . . .
Fe1 Fe 0.33416(4) 0.16288(4) 0.27586(3) 0.02749(19) Uani 1 1 d . . . . .
Fe2 Fe 0.38602(4) 0.35783(4) 0.51598(3) 0.02628(18) Uani 1 1 d . . . . .
Si1 Si 0.48081(9) 0.12156(8) 0.41704(7) 0.0342(4) Uani 1 1 d . . . . .
Si2 Si 0.18472(8) 0.30860(9) 0.35897(7) 0.0355(4) Uani 1 1 d . . . . .
Si3 Si 0.40033(9) 0.41106(8) 0.33084(6) 0.0316(4) Uani 1 1 d . . . . .
N1 N 0.4237(2) 0.1728(2) 0.38258(17) 0.0229(10) Uani 1 1 d . . . . .
N2 N 0.2482(2) 0.2488(2) 0.35791(17) 0.0290(10) Uani 1 1 d . . . . .
N3 N 0.3869(2) 0.3549(2) 0.38368(17) 0.0255(10) Uani 1 1 d . . . . .
N4 N 0.3153(2) 0.2158(2) 0.49516(18) 0.0290(11) Uani 1 1 d D . . . .
C1 C 0.4876(5) 0.1592(4) 0.4861(3) 0.072(3) Uani 1 1 d . . . . .
H1A H 0.5123 0.2021 0.4839 0.108 Uiso 1 1 calc GR . . . .
H1B H 0.5113 0.1276 0.5102 0.108 Uiso 1 1 calc GR . . . .
H1C H 0.4428 0.1677 0.5006 0.108 Uiso 1 1 calc GR . . . .
C2 C 0.4547(4) 0.0307(3) 0.4238(3) 0.056(2) Uani 1 1 d . . . . .
H2A H 0.4113 0.0284 0.4423 0.084 Uiso 1 1 calc GR . . . .
H2B H 0.4880 0.0058 0.4452 0.084 Uiso 1 1 calc GR . . . .
H2C H 0.4509 0.0102 0.3874 0.084 Uiso 1 1 calc GR . . . .
C3 C 0.5668(3) 0.1241(3) 0.3840(3) 0.0396(15) Uani 1 1 d . . . . .
C4 C 0.5826(3) 0.1960(3) 0.3652(3) 0.059(2) Uani 1 1 d . . . . .
H4A H 0.5537 0.2081 0.3345 0.089 Uiso 1 1 calc GR . . . .
H4B H 0.6295 0.1985 0.3538 0.089 Uiso 1 1 calc GR . . . .
H4C H 0.5750 0.2278 0.3954 0.089 Uiso 1 1 calc GR . . . .
C5 C 0.5740(3) 0.0763(3) 0.3354(3) 0.0477(17) Uani 1 1 d . . . . .
H5A H 0.5617 0.0300 0.3465 0.072 Uiso 1 1 calc GR . . . .
H5B H 0.6204 0.0767 0.3227 0.072 Uiso 1 1 calc GR . . . .
H5C H 0.5445 0.0913 0.3059 0.072 Uiso 1 1 calc GR . . . .
C6 C 0.6183(4) 0.1019(4) 0.4267(3) 0.063(2) Uani 1 1 d . . . . .
H6A H 0.6196 0.1354 0.4563 0.094 Uiso 1 1 calc GR . . . .
H6B H 0.6624 0.0987 0.4096 0.094 Uiso 1 1 calc GR . . . .
H6C H 0.6057 0.0574 0.4415 0.094 Uiso 1 1 calc GR . . . .
C7 C 0.4218(3) 0.1646(3) 0.3275(2) 0.0257(12) Uani 1 1 d . . . . .
C8 C 0.4163(3) 0.1046(3) 0.2950(2) 0.0332(14) Uani 1 1 d . . . . .
H8 H 0.4131 0.0596 0.3089 0.040 Uiso 1 1 calc R . . . .
C9 C 0.4163(3) 0.1220(3) 0.2392(2) 0.0341(14) Uani 1 1 d . . . . .
H9 H 0.4155 0.0909 0.2095 0.041 Uiso 1 1 calc R . . . .
C10 C 0.4177(3) 0.1932(3) 0.2349(2) 0.0297(13) Uani 1 1 d . . . . .
H10 H 0.4183 0.2189 0.2021 0.036 Uiso 1 1 calc R . . . .
C11 C 0.4180(3) 0.2195(3) 0.2888(2) 0.0274(12) Uani 1 1 d . . . . .
H11 H 0.4160 0.2664 0.2980 0.033 Uiso 1 1 calc R . . . .
C12 C 0.2487(3) 0.2051(3) 0.3139(2) 0.0309(13) Uani 1 1 d . . . . .
C13 C 0.2498(3) 0.1322(3) 0.3147(2) 0.0372(15) Uani 1 1 d . . . . .
H13 H 0.2506 0.1047 0.3466 0.045 Uiso 1 1 calc R . . . .
C14 C 0.2495(3) 0.1078(3) 0.2606(3) 0.0435(16) Uani 1 1 d . . . . .
H14 H 0.2485 0.0614 0.2500 0.052 Uiso 1 1 calc R . . . .
C15 C 0.2507(3) 0.1634(3) 0.2253(2) 0.0401(15) Uani 1 1 d . . . . .
H15 H 0.2508 0.1614 0.1866 0.048 Uiso 1 1 calc R . . . .
C16 C 0.2519(3) 0.2226(3) 0.2571(2) 0.0325(13) Uani 1 1 d . . . . .
H16 H 0.2543 0.2676 0.2431 0.039 Uiso 1 1 calc R . . . .
C17 C 0.1901(3) 0.3764(4) 0.3057(3) 0.0509(18) Uani 1 1 d . . . . .
H17A H 0.2348 0.3967 0.3063 0.076 Uiso 1 1 calc GR . . . .
H17B H 0.1567 0.4116 0.3132 0.076 Uiso 1 1 calc GR . . . .
H17C H 0.1817 0.3564 0.2697 0.076 Uiso 1 1 calc GR . . . .
C18 C 0.1915(3) 0.3516(4) 0.4259(3) 0.0472(17) Uani 1 1 d . . . . .
H18A H 0.1839 0.3185 0.4552 0.071 Uiso 1 1 calc GR . . . .
H18B H 0.1579 0.3878 0.4283 0.071 Uiso 1 1 calc GR . . . .
H18C H 0.2362 0.3713 0.4298 0.071 Uiso 1 1 calc GR . . . .
C19 C 0.0994(3) 0.2671(4) 0.3519(3) 0.0517(19) Uani 1 1 d . . . . .
C20 C 0.0883(4) 0.2141(4) 0.3959(4) 0.074(3) Uani 1 1 d . . . . .
H20A H 0.1229 0.1790 0.3932 0.111 Uiso 1 1 calc GR . . . .
H20B H 0.0442 0.1932 0.3910 0.111 Uiso 1 1 calc GR . . . .
H20C H 0.0905 0.2358 0.4318 0.111 Uiso 1 1 calc GR . . . .
C21 C 0.0914(4) 0.2320(5) 0.2960(3) 0.082(3) Uani 1 1 d . . . . .
H21A H 0.0998 0.2651 0.2668 0.124 Uiso 1 1 calc GR . . . .
H21B H 0.0459 0.2142 0.2925 0.124 Uiso 1 1 calc GR . . . .
H21C H 0.1234 0.1945 0.2930 0.124 Uiso 1 1 calc GR . . . .
C22 C 0.0452(3) 0.3214(4) 0.3569(3) 0.065(2) Uani 1 1 d . . . . .
H22A H 0.0493 0.3442 0.3924 0.097 Uiso 1 1 calc GR . . . .
H22B H 0.0012 0.3000 0.3541 0.097 Uiso 1 1 calc GR . . . .
H22C H 0.0505 0.3548 0.3276 0.097 Uiso 1 1 calc GR . . . .
C23 C 0.3665(3) 0.3766(3) 0.2651(2) 0.0386(15) Uani 1 1 d . . . . .
H23A H 0.4025 0.3544 0.2447 0.058 Uiso 1 1 calc GR . . . .
H23B H 0.3482 0.4140 0.2433 0.058 Uiso 1 1 calc GR . . . .
H23C H 0.3312 0.3435 0.2729 0.058 Uiso 1 1 calc GR . . . .
C24 C 0.3574(4) 0.4947(3) 0.3409(3) 0.0473(18) Uani 1 1 d . . . . .
H24A H 0.3094 0.4872 0.3459 0.071 Uiso 1 1 calc GR . . . .
H24B H 0.3647 0.5235 0.3088 0.071 Uiso 1 1 calc GR . . . .
H24C H 0.3757 0.5173 0.3733 0.071 Uiso 1 1 calc GR . . . .
C25 C 0.4926(3) 0.4306(3) 0.3206(2) 0.0366(15) Uani 1 1 d . . . . .
C26 C 0.5341(3) 0.3657(3) 0.3228(3) 0.0418(16) Uani 1 1 d . . . . .
H26A H 0.5274 0.3433 0.3581 0.063 Uiso 1 1 calc GR . . . .
H26B H 0.5814 0.3770 0.3183 0.063 Uiso 1 1 calc GR . . . .
H26C H 0.5201 0.3351 0.2933 0.063 Uiso 1 1 calc GR . . . .
C27 C 0.5036(4) 0.4632(3) 0.2643(2) 0.0497(18) Uani 1 1 d . . . . .
H27A H 0.4877 0.4322 0.2358 0.075 Uiso 1 1 calc GR . . . .
H27B H 0.5513 0.4722 0.2590 0.075 Uiso 1 1 calc GR . . . .
H27C H 0.4787 0.5061 0.2622 0.075 Uiso 1 1 calc GR . . . .
C28 C 0.5192(3) 0.4807(3) 0.3635(3) 0.0441(17) Uani 1 1 d . . . . .
H28A H 0.4935 0.5231 0.3617 0.066 Uiso 1 1 calc GR . . . .
H28B H 0.5664 0.4903 0.3563 0.066 Uiso 1 1 calc GR . . . .
H28C H 0.5145 0.4607 0.4000 0.066 Uiso 1 1 calc GR . . . .
C29 C 0.4079(3) 0.3819(3) 0.4340(2) 0.0266(12) Uani 1 1 d . . . . .
C30 C 0.3782(3) 0.4372(3) 0.4628(2) 0.0339(14) Uani 1 1 d . . . . .
H30 H 0.3373 0.4587 0.4533 0.041 Uiso 1 1 calc R . . . .
C31 C 0.4190(4) 0.4548(3) 0.5076(2) 0.0410(16) Uani 1 1 d . . . . .
H31 H 0.4114 0.4909 0.5326 0.049 Uiso 1 1 calc R . . . .
C32 C 0.4730(3) 0.4091(3) 0.5083(2) 0.0419(16) Uani 1 1 d . . . . .
H32 H 0.5082 0.4091 0.5343 0.050 Uiso 1 1 calc R . . . .
C33 C 0.4664(3) 0.3633(3) 0.4642(2) 0.0314(13) Uani 1 1 d . . . . .
H33 H 0.4957 0.3267 0.4559 0.038 Uiso 1 1 calc R . . . .
C34 C 0.3332(3) 0.2683(3) 0.5315(2) 0.0262(12) Uani 1 1 d . . . . .
C35 C 0.2944(3) 0.3275(3) 0.5448(2) 0.0326(13) Uani 1 1 d . . . . .
H35 H 0.2523 0.3387 0.5294 0.039 Uiso 1 1 calc R . . . .
C36 C 0.3286(3) 0.3666(3) 0.5842(2) 0.0315(13) Uani 1 1 d . . . . .
H36 H 0.3137 0.4080 0.6002 0.038 Uiso 1 1 calc R . . . .
C37 C 0.3893(3) 0.3326(3) 0.5953(2) 0.0309(13) Uani 1 1 d . . . . .
H37 H 0.4227 0.3476 0.6201 0.037 Uiso 1 1 calc R . . . .
C38 C 0.3919(3) 0.2735(3) 0.5640(2) 0.0287(13) Uani 1 1 d . . . . .
H38 H 0.4275 0.2415 0.5642 0.034 Uiso 1 1 calc R . . . .
Si4 Si 0.25636(18) 0.15896(16) 0.51809(12) 0.0307(10) Uani 0.548(6) 1 d D U P A
1
C39 C 0.1699(6) 0.1935(7) 0.5259(6) 0.047(4) Uani 0.548(6) 1 d D U P A 1
H39A H 0.1714 0.2357 0.5472 0.071 Uiso 0.548(6) 1 calc GR . P A 1
H39B H 0.1420 0.1601 0.5448 0.071 Uiso 0.548(6) 1 calc GR . P A 1
H39C H 0.1511 0.2030 0.4898 0.071 Uiso 0.548(6) 1 calc GR . P A 1
C40 C 0.2554(9) 0.0920(7) 0.4649(6) 0.051(4) Uani 0.548(6) 1 d D U P A 1
H40A H 0.2227 0.0570 0.4747 0.077 Uiso 0.548(6) 1 d R . P A 1
H40B H 0.2431 0.1122 0.4297 0.077 Uiso 0.548(6) 1 d R . P A 1
H40C H 0.2998 0.0714 0.4621 0.077 Uiso 0.548(6) 1 d R . P A 1
C41 C 0.2777(5) 0.1196(5) 0.5867(3) 0.034(2) Uani 0.548(6) 1 d D U P A 1
C42 C 0.2339(8) 0.0561(7) 0.5958(7) 0.044(4) Uani 0.548(6) 1 d D U P A 1
H42A H 0.1870 0.0677 0.5891 0.066 Uiso 0.548(6) 1 calc GR . P A 1
H42B H 0.2392 0.0401 0.6334 0.066 Uiso 0.548(6) 1 calc GR . P A 1
H42C H 0.2477 0.0201 0.5705 0.066 Uiso 0.548(6) 1 calc GR . P A 1
C43 C 0.2643(7) 0.1699(8) 0.6332(5) 0.036(3) Uani 0.548(6) 1 d D U P A 1
H43A H 0.2927 0.2100 0.6286 0.054 Uiso 0.548(6) 1 calc GR . P A 1
H43B H 0.2743 0.1481 0.6682 0.054 Uiso 0.548(6) 1 calc GR . P A 1
H43C H 0.2173 0.1836 0.6325 0.054 Uiso 0.548(6) 1 calc GR . P A 1
C44 C 0.3512(6) 0.0967(6) 0.5900(5) 0.039(3) Uani 0.548(6) 1 d D U P A 1
H44A H 0.3613 0.0665 0.5592 0.059 Uiso 0.548(6) 1 calc GR . P A 1
H44B H 0.3587 0.0723 0.6243 0.059 Uiso 0.548(6) 1 calc GR . P A 1
H44C H 0.3804 0.1366 0.5884 0.059 Uiso 0.548(6) 1 calc GR . P A 1
Si4A Si 0.3014(2) 0.13377(17) 0.52322(14) 0.0257(11) Uani 0.452(6) 1 d D U P A
2
C39A C 0.2822(8) 0.0750(9) 0.4654(7) 0.035(4) Uani 0.452(6) 1 d D U P A 2
H39D H 0.2358 0.0814 0.4538 0.053 Uiso 0.452(6) 1 calc GR . P A 2
H39E H 0.2887 0.0278 0.4772 0.053 Uiso 0.452(6) 1 calc GR . P A 2
H39F H 0.3121 0.0848 0.4347 0.053 Uiso 0.452(6) 1 calc GR . P A 2
C40A C 0.3700(6) 0.0966(8) 0.5645(5) 0.036(3) Uani 0.452(6) 1 d D U P A 2
H40D H 0.4076 0.0853 0.5406 0.054 Uiso 0.452(6) 1 calc GR . P A 2
H40E H 0.3540 0.0552 0.5826 0.054 Uiso 0.452(6) 1 calc GR . P A 2
H40F H 0.3845 0.1296 0.5920 0.054 Uiso 0.452(6) 1 calc GR . P A 2
C41A C 0.2254(5) 0.1351(6) 0.5697(4) 0.035(2) Uani 0.452(6) 1 d D U P A 2
C42A C 0.2078(9) 0.0619(6) 0.5868(9) 0.042(4) Uani 0.452(6) 1 d D U P A 2
H42D H 0.2032 0.0334 0.5542 0.062 Uiso 0.452(6) 1 calc GR . P A 2
H42E H 0.1655 0.0620 0.6070 0.062 Uiso 0.452(6) 1 calc GR . P A 2
H42F H 0.2433 0.0437 0.6101 0.062 Uiso 0.452(6) 1 calc GR . P A 2
C43A C 0.1650(7) 0.1657(8) 0.5402(7) 0.041(4) Uani 0.452(6) 1 d D U P A 2
H43D H 0.1746 0.2129 0.5302 0.062 Uiso 0.452(6) 1 calc GR . P A 2
H43E H 0.1260 0.1643 0.5643 0.062 Uiso 0.452(6) 1 calc GR . P A 2
H43F H 0.1557 0.1393 0.5071 0.062 Uiso 0.452(6) 1 calc GR . P A 2
C44A C 0.2386(8) 0.1763(9) 0.6221(6) 0.035(4) Uani 0.452(6) 1 d D U P A 2
H44D H 0.2767 0.1567 0.6417 0.053 Uiso 0.452(6) 1 calc GR . P A 2
H44E H 0.1989 0.1749 0.6455 0.053 Uiso 0.452(6) 1 calc GR . P A 2
H44F H 0.2485 0.2236 0.6125 0.053 Uiso 0.452(6) 1 calc GR . P A 2

loop_
_atom_site_aniso_label
_atom_site_aniso_U_11
_atom_site_aniso_U_22
_atom_site_aniso_U_33
_atom_site_aniso_U_23
_atom_site_aniso_U_13
_atom_site_aniso_U_12
Dy1 0.02431(13) 0.02108(13) 0.01924(13) 0.00016(10) 0.00003(10) -0.00024(11)
Fe1 0.0306(5) 0.0271(4) 0.0248(4) -0.0036(3) -0.0023(3) -0.0013(3)
Fe2 0.0360(5) 0.0230(4) 0.0199(4) -0.0001(3) 0.0020(3) -0.0039(3)
Si1 0.0520(11) 0.0247(8) 0.0258(9) -0.0027(7) -0.0084(8) 0.0136(7)
Si2 0.0280(9) 0.0522(10) 0.0262(9) -0.0029(8) -0.0012(7) 0.0074(8)
Si3 0.0511(11) 0.0201(8) 0.0236(8) 0.0019(6) -0.0008(7) 0.0014(7)
N1 0.031(3) 0.019(2) 0.018(2) -0.0013(18) -0.0039(19) 0.0037(19)
N2 0.023(2) 0.044(3) 0.020(2) -0.001(2) -0.0018(18) 0.002(2)
N3 0.035(3) 0.023(2) 0.019(2) 0.0016(19) 0.002(2) -0.003(2)
N4 0.038(3) 0.027(2) 0.022(2) -0.0016(19) -0.002(2) -0.008(2)
C1 0.110(7) 0.071(5) 0.035(4) -0.018(4) -0.025(4) 0.056(5)
C2 0.093(6) 0.032(4) 0.044(4) 0.013(3) 0.008(4) 0.017(4)
C3 0.037(4) 0.031(3) 0.050(4) -0.007(3) -0.017(3) 0.011(3)
C4 0.039(4) 0.045(4) 0.094(6) 0.000(4) -0.007(4) 0.001(3)
C5 0.037(4) 0.053(4) 0.053(4) -0.015(3) -0.007(3) 0.007(3)
C6 0.063(5) 0.050(4) 0.075(5) -0.024(4) -0.037(4) 0.025(4)
C7 0.021(3) 0.029(3) 0.028(3) -0.002(2) -0.006(2) 0.004(2)
C8 0.041(4) 0.023(3) 0.036(3) -0.002(3) -0.006(3) 0.007(3)
C9 0.043(4) 0.033(3) 0.026(3) -0.008(2) -0.004(3) 0.011(3)
C10 0.030(3) 0.033(3) 0.026(3) 0.002(2) 0.001(2) 0.006(2)
C11 0.020(3) 0.026(3) 0.036(3) 0.001(2) 0.004(2) 0.000(2)
C12 0.019(3) 0.043(3) 0.031(3) -0.003(3) -0.005(2) -0.003(2)
C13 0.032(3) 0.048(4) 0.032(3) -0.002(3) -0.004(3) -0.015(3)
C14 0.039(4) 0.049(4) 0.042(4) -0.013(3) 0.001(3) -0.015(3)
C15 0.026(3) 0.066(4) 0.028(3) -0.007(3) -0.001(3) -0.007(3)
C16 0.017(3) 0.052(4) 0.028(3) 0.000(3) 0.000(2) 0.000(3)
C17 0.042(4) 0.067(5) 0.044(4) 0.010(3) 0.003(3) 0.021(4)
C18 0.042(4) 0.061(4) 0.039(4) -0.010(3) -0.002(3) 0.011(3)
C19 0.025(3) 0.082(5) 0.048(4) -0.010(4) 0.003(3) 0.004(3)
C20 0.041(5) 0.084(6) 0.097(7) 0.005(5) 0.018(4) -0.007(4)
C21 0.030(4) 0.138(9) 0.079(6) -0.053(6) -0.006(4) -0.007(5)
C22 0.029(4) 0.110(7) 0.055(5) -0.006(5) 0.004(3) 0.010(4)
C23 0.054(4) 0.037(3) 0.025(3) 0.007(3) -0.009(3) 0.007(3)
C24 0.077(5) 0.027(3) 0.037(4) 0.007(3) 0.000(4) 0.013(3)
C25 0.060(4) 0.025(3) 0.024(3) 0.001(2) 0.006(3) -0.010(3)
C26 0.042(4) 0.039(4) 0.044(4) 0.000(3) 0.013(3) -0.010(3)
C27 0.079(5) 0.038(4) 0.032(4) -0.001(3) 0.011(3) -0.017(3)
C28 0.062(5) 0.035(3) 0.034(4) 0.001(3) 0.004(3) -0.021(3)
C29 0.036(3) 0.022(3) 0.022(3) 0.002(2) 0.001(2) -0.005(2)
C30 0.053(4) 0.021(3) 0.027(3) 0.005(2) 0.007(3) 0.004(3)
C31 0.073(5) 0.027(3) 0.022(3) -0.006(2) 0.007(3) -0.019(3)
C32 0.051(4) 0.052(4) 0.023(3) 0.002(3) -0.005(3) -0.026(3)
C33 0.033(3) 0.037(3) 0.024(3) 0.004(2) 0.002(3) -0.006(3)
C34 0.032(3) 0.033(3) 0.014(3) 0.004(2) 0.003(2) -0.005(2)
C35 0.032(3) 0.035(3) 0.030(3) 0.012(3) 0.008(3) 0.003(3)
C36 0.042(4) 0.026(3) 0.026(3) -0.002(2) 0.009(3) -0.001(2)
C37 0.043(4) 0.027(3) 0.023(3) 0.000(2) 0.001(3) -0.008(3)
C38 0.042(3) 0.026(3) 0.018(3) 0.005(2) 0.003(2) 0.001(2)
Si4 0.034(2) 0.0315(17) 0.0266(16) 0.0035(13) -0.0007(13) -0.0103(15)
C39 0.037(6) 0.055(8) 0.050(8) 0.023(6) 0.000(5) -0.003(5)
C40 0.079(11) 0.035(7) 0.040(6) 0.005(5) 0.005(6) -0.027(7)
C41 0.041(5) 0.031(4) 0.029(4) 0.002(3) 0.004(3) -0.003(4)
C42 0.052(8) 0.042(6) 0.038(8) 0.007(5) 0.001(6) -0.011(5)
C43 0.040(8) 0.042(6) 0.025(5) -0.001(5) -0.001(5) 0.004(5)
C44 0.047(5) 0.029(5) 0.042(7) 0.007(6) 0.005(5) 0.000(4)
Si4A 0.030(2) 0.0230(18) 0.0237(19) -0.0009(13) 0.0025(15) -0.0017(16)
C39A 0.035(9) 0.033(8) 0.038(6) -0.007(6) 0.001(6) 0.005(6)
C40A 0.039(6) 0.043(8) 0.025(7) 0.009(6) 0.009(5) 0.003(6)
C41A 0.039(5) 0.031(5) 0.034(5) 0.003(4) 0.007(4) -0.005(4)
C42A 0.053(10) 0.033(6) 0.039(9) 0.004(5) 0.012(8) -0.008(5)
C43A 0.031(6) 0.045(8) 0.048(8) 0.006(6) 0.005(5) -0.005(5)
C44A 0.039(9) 0.032(7) 0.034(6) 0.001(5) 0.005(5) -0.006(6)

_geom_special_details            
;
 All esds (except the esd in the dihedral angle between two l.s. planes)
 are estimated using the full covariance matrix.  The cell esds are taken
 into account individually in the estimation of esds in distances, angles
 and torsion angles; correlations between esds in cell parameters are only
 used when they are defined by crystal symmetry.  An approximate (isotropic)
 treatment of cell esds is used for estimating esds involving l.s. planes.
;
loop_
_geom_bond_atom_site_label_1
_geom_bond_atom_site_label_2
_geom_bond_distance
_geom_bond_site_symmetry_2
_geom_bond_publ_flag
Dy1 N1 2.370(4) . ?
Dy1 N2 2.338(4) . ?
Dy1 N3 2.262(4) . ?
Dy1 N4 2.252(4) . ?
Fe1 C7 2.163(5) . ?
Fe1 C8 2.058(6) . ?
Fe1 C9 2.039(6) . ?
Fe1 C10 2.040(6) . ?
Fe1 C11 2.039(5) . ?
Fe1 C12 2.117(6) . ?
Fe1 C13 2.031(6) . ?
Fe1 C14 2.047(6) . ?
Fe1 C15 2.080(6) . ?
Fe1 C16 2.076(6) . ?
Fe2 C29 2.108(5) . ?
Fe2 C30 2.039(5) . ?
Fe2 C31 2.028(6) . ?
Fe2 C32 2.021(6) . ?
Fe2 C33 2.053(6) . ?
Fe2 C34 2.089(5) . ?
Fe2 C35 2.054(6) . ?
Fe2 C36 2.036(6) . ?
Fe2 C37 2.007(5) . ?
Fe2 C38 2.036(5) . ?
Si1 N1 1.741(4) . ?
Si1 C1 1.851(7) . ?
Si1 C2 1.870(7) . ?
Si1 C3 1.903(7) . ?
Si2 N2 1.731(5) . ?
Si2 C17 1.868(7) . ?
Si2 C18 1.851(6) . ?
Si2 C19 1.902(7) . ?
Si3 N3 1.723(4) . ?
Si3 C23 1.874(6) . ?
Si3 C24 1.873(6) . ?
Si3 C25 1.905(7) . ?
N1 C7 1.361(7) . ?
N2 C12 1.380(7) . ?
N3 C29 1.408(7) . ?
N4 C34 1.410(7) . ?
N4 Si4 1.720(5) . ?
N4 Si4A 1.775(5) . ?
C1 H1A 0.9800 . ?
C1 H1B 0.9800 . ?
C1 H1C 0.9800 . ?
C2 H2A 0.9800 . ?
C2 H2B 0.9800 . ?
C2 H2C 0.9800 . ?
C3 C4 1.519(9) . ?
C3 C5 1.523(8) . ?
C3 C6 1.533(8) . ?
C4 H4A 0.9800 . ?
C4 H4B 0.9800 . ?
C4 H4C 0.9800 . ?
C5 H5A 0.9800 . ?
C5 H5B 0.9800 . ?
C5 H5C 0.9800 . ?
C6 H6A 0.9800 . ?
C6 H6B 0.9800 . ?
C6 H6C 0.9800 . ?
C7 C8 1.427(7) . ?
C7 C11 1.438(7) . ?
C8 H8 0.9500 . ?
C8 C9 1.409(8) . ?
C9 H9 0.9500 . ?
C9 C10 1.404(8) . ?
C10 H10 0.9500 . ?
C10 C11 1.419(8) . ?
C11 H11 0.9500 . ?
C12 C13 1.434(8) . ?
C12 C16 1.436(8) . ?
C13 H13 0.9500 . ?
C13 C14 1.409(8) . ?
C14 H14 0.9500 . ?
C14 C15 1.394(9) . ?
C15 H15 0.9500 . ?
C15 C16 1.402(8) . ?
C16 H16 0.9500 . ?
C17 H17A 0.9800 . ?
C17 H17B 0.9800 . ?
C17 H17C 0.9800 . ?
C18 H18A 0.9800 . ?
C18 H18B 0.9800 . ?
C18 H18C 0.9800 . ?
C19 C20 1.514(11) . ?
C19 C21 1.542(10) . ?
C19 C22 1.527(10) . ?
C20 H20A 0.9800 . ?
C20 H20B 0.9800 . ?
C20 H20C 0.9800 . ?
C21 H21A 0.9800 . ?
C21 H21B 0.9800 . ?
C21 H21C 0.9800 . ?
C22 H22A 0.9800 . ?
C22 H22B 0.9800 . ?
C22 H22C 0.9800 . ?
C23 H23A 0.9800 . ?
C23 H23B 0.9800 . ?
C23 H23C 0.9800 . ?
C24 H24A 0.9800 . ?
C24 H24B 0.9800 . ?
C24 H24C 0.9800 . ?
C25 C26 1.524(8) . ?
C25 C27 1.537(8) . ?
C25 C28 1.535(8) . ?
C26 H26A 0.9800 . ?
C26 H26B 0.9800 . ?
C26 H26C 0.9800 . ?
C27 H27A 0.9800 . ?
C27 H27B 0.9800 . ?
C27 H27C 0.9800 . ?
C28 H28A 0.9800 . ?
C28 H28B 0.9800 . ?
C28 H28C 0.9800 . ?
C29 C30 1.424(8) . ?
C29 C33 1.434(8) . ?
C30 H30 0.9500 . ?
C30 C31 1.411(8) . ?
C31 H31 0.9500 . ?
C31 C32 1.406(9) . ?
C32 H32 0.9500 . ?
C32 C33 1.413(8) . ?
C33 H33 0.9500 . ?
C34 C35 1.438(8) . ?
C34 C38 1.423(8) . ?
C35 H35 0.9500 . ?
C35 C36 1.412(8) . ?
C36 H36 0.9500 . ?
C36 C37 1.413(8) . ?
C37 H37 0.9500 . ?
C37 C38 1.395(7) . ?
C38 H38 0.9500 . ?
Si4 C39 1.869(11) . ?
Si4 C40 1.852(11) . ?
Si4 C41 1.900(8) . ?
C39 H39A 0.9800 . ?
C39 H39B 0.9800 . ?
C39 H39C 0.9800 . ?
C40 H40A 0.9800 . ?
C40 H40B 0.9800 . ?
C40 H40C 0.9800 . ?
C41 C42 1.542(10) . ?
C41 C43 1.532(13) . ?
C41 C44 1.541(13) . ?
C42 H42A 0.9800 . ?
C42 H42B 0.9800 . ?
C42 H42C 0.9800 . ?
C43 H43A 0.9800 . ?
C43 H43B 0.9800 . ?
C43 H43C 0.9800 . ?
C44 H44A 0.9800 . ?
C44 H44B 0.9800 . ?
C44 H44C 0.9800 . ?
Si4A C39A 1.870(11) . ?
Si4A C40A 1.855(11) . ?
Si4A C41A 1.901(8) . ?
C39A H39D 0.9800 . ?
C39A H39E 0.9800 . ?
C39A H39F 0.9800 . ?
C40A H40D 0.9800 . ?
C40A H40E 0.9800 . ?
C40A H40F 0.9800 . ?
C41A C42A 1.542(10) . ?
C41A C43A 1.532(14) . ?
C41A C44A 1.542(13) . ?
C42A H42D 0.9800 . ?
C42A H42E 0.9800 . ?
C42A H42F 0.9800 . ?
C43A H43D 0.9800 . ?
C43A H43E 0.9800 . ?
C43A H43F 0.9800 . ?
C44A H44D 0.9800 . ?
C44A H44E 0.9800 . ?
C44A H44F 0.9800 . ?

loop_
_geom_angle_atom_site_label_1
_geom_angle_atom_site_label_2
_geom_angle_atom_site_label_3
_geom_angle
_geom_angle_site_symmetry_1
_geom_angle_site_symmetry_3
_geom_angle_publ_flag
N2 Dy1 N1 110.50(15) . . ?
N3 Dy1 N1 104.23(15) . . ?
N3 Dy1 N2 100.27(16) . . ?
N4 Dy1 N1 102.69(16) . . ?
N4 Dy1 N2 106.54(16) . . ?
N4 Dy1 N3 131.90(15) . . ?
C8 Fe1 C7 39.4(2) . . ?
C8 Fe1 C12 139.8(2) . . ?
C8 Fe1 C15 141.2(2) . . ?
C8 Fe1 C16 179.3(2) . . ?
C9 Fe1 C7 67.0(2) . . ?
C9 Fe1 C8 40.2(2) . . ?
C9 Fe1 C10 40.3(2) . . ?
C9 Fe1 C12 179.8(3) . . ?
C9 Fe1 C14 112.3(3) . . ?
C9 Fe1 C15 112.8(2) . . ?
C9 Fe1 C16 140.0(2) . . ?
C10 Fe1 C7 67.5(2) . . ?
C10 Fe1 C8 67.6(2) . . ?
C10 Fe1 C12 139.9(2) . . ?
C10 Fe1 C14 138.1(2) . . ?
C10 Fe1 C15 111.3(2) . . ?
C10 Fe1 C16 112.1(2) . . ?
C11 Fe1 C7 39.9(2) . . ?
C11 Fe1 C8 67.1(2) . . ?
C11 Fe1 C9 67.6(2) . . ?
C11 Fe1 C10 40.7(2) . . ?
C11 Fe1 C12 112.5(2) . . ?
C11 Fe1 C14 178.2(3) . . ?
C11 Fe1 C15 138.7(2) . . ?
C11 Fe1 C16 112.3(2) . . ?
C12 Fe1 C7 113.1(2) . . ?
C13 Fe1 C7 113.9(2) . . ?
C13 Fe1 C8 113.1(3) . . ?
C13 Fe1 C9 139.5(2) . . ?
C13 Fe1 C10 178.5(2) . . ?
C13 Fe1 C11 140.7(2) . . ?
C13 Fe1 C12 40.4(2) . . ?
C13 Fe1 C14 40.4(2) . . ?
C13 Fe1 C15 67.2(2) . . ?
C13 Fe1 C16 67.2(2) . . ?
C14 Fe1 C7 141.9(2) . . ?
C14 Fe1 C8 114.1(3) . . ?
C14 Fe1 C12 67.5(2) . . ?
C14 Fe1 C15 39.5(2) . . ?
C14 Fe1 C16 66.5(3) . . ?
C15 Fe1 C7 178.6(2) . . ?
C15 Fe1 C12 67.1(2) . . ?
C16 Fe1 C7 139.9(2) . . ?
C16 Fe1 C12 40.0(2) . . ?
C16 Fe1 C15 39.4(2) . . ?
C30 Fe2 C29 40.1(2) . . ?
C30 Fe2 C33 68.0(2) . . ?
C30 Fe2 C34 136.3(2) . . ?
C30 Fe2 C35 111.9(2) . . ?
C31 Fe2 C29 67.9(2) . . ?
C31 Fe2 C30 40.6(2) . . ?
C31 Fe2 C33 68.4(2) . . ?
C31 Fe2 C34 167.3(3) . . ?
C31 Fe2 C35 126.7(3) . . ?
C31 Fe2 C36 100.8(2) . . ?
C31 Fe2 C38 143.7(2) . . ?
C32 Fe2 C29 67.7(2) . . ?
C32 Fe2 C30 68.0(3) . . ?
C32 Fe2 C31 40.6(3) . . ?
C32 Fe2 C33 40.6(2) . . ?
C32 Fe2 C34 150.9(3) . . ?
C32 Fe2 C35 161.2(2) . . ?
C32 Fe2 C36 121.4(2) . . ?
C32 Fe2 C38 114.2(3) . . ?
C33 Fe2 C29 40.3(2) . . ?
C33 Fe2 C34 123.6(2) . . ?
C33 Fe2 C35 158.1(2) . . ?
C34 Fe2 C29 117.9(2) . . ?
C35 Fe2 C29 125.3(2) . . ?
C35 Fe2 C34 40.6(2) . . ?
C36 Fe2 C29 151.6(2) . . ?
C36 Fe2 C30 114.6(2) . . ?
C36 Fe2 C33 161.1(2) . . ?
C36 Fe2 C34 68.7(2) . . ?
C36 Fe2 C35 40.4(2) . . ?
C36 Fe2 C38 68.2(2) . . ?
C37 Fe2 C29 166.1(2) . . ?
C37 Fe2 C30 144.1(2) . . ?
C37 Fe2 C31 108.7(2) . . ?
C37 Fe2 C32 100.7(2) . . ?
C37 Fe2 C33 125.9(2) . . ?
C37 Fe2 C34 68.4(2) . . ?
C37 Fe2 C35 68.0(2) . . ?
C37 Fe2 C36 40.9(2) . . ?
C37 Fe2 C38 40.4(2) . . ?
C38 Fe2 C29 136.1(2) . . ?
C38 Fe2 C30 175.3(2) . . ?
C38 Fe2 C33 110.7(2) . . ?
C38 Fe2 C34 40.3(2) . . ?
C38 Fe2 C35 67.5(2) . . ?
N1 Si1 C1 105.1(3) . . ?
N1 Si1 C2 114.3(3) . . ?
N1 Si1 C3 111.8(2) . . ?
C1 Si1 C2 108.8(4) . . ?
C1 Si1 C3 108.2(4) . . ?
C2 Si1 C3 108.5(3) . . ?
N2 Si2 C17 115.6(3) . . ?
N2 Si2 C18 105.7(3) . . ?
N2 Si2 C19 111.5(3) . . ?
C17 Si2 C19 107.2(3) . . ?
C18 Si2 C17 106.8(3) . . ?
C18 Si2 C19 110.0(3) . . ?
N3 Si3 C23 111.0(2) . . ?
N3 Si3 C24 113.1(3) . . ?
N3 Si3 C25 112.3(2) . . ?
C23 Si3 C25 108.1(3) . . ?
C24 Si3 C23 105.4(3) . . ?
C24 Si3 C25 106.6(3) . . ?
Si1 N1 Dy1 133.2(2) . . ?
C7 N1 Dy1 111.2(3) . . ?
C7 N1 Si1 115.6(3) . . ?
Si2 N2 Dy1 124.4(2) . . ?
C12 N2 Dy1 117.7(3) . . ?
C12 N2 Si2 116.2(4) . . ?
Si3 N3 Dy1 148.1(2) . . ?
C29 N3 Dy1 100.1(3) . . ?
C29 N3 Si3 111.7(3) . . ?
C34 N4 Dy1 105.1(3) . . ?
C34 N4 Si4 116.3(4) . . ?
C34 N4 Si4A 117.4(4) . . ?
Si4 N4 Dy1 133.7(3) . . ?
Si4A N4 Dy1 134.2(3) . . ?
Si1 C1 H1A 109.5 . . ?
Si1 C1 H1B 109.5 . . ?
Si1 C1 H1C 109.5 . . ?
H1A C1 H1B 109.5 . . ?
H1A C1 H1C 109.5 . . ?
H1B C1 H1C 109.5 . . ?
Si1 C2 H2A 109.5 . . ?
Si1 C2 H2B 109.5 . . ?
Si1 C2 H2C 109.5 . . ?
H2A C2 H2B 109.5 . . ?
H2A C2 H2C 109.5 . . ?
H2B C2 H2C 109.5 . . ?
C4 C3 Si1 110.0(4) . . ?
C4 C3 C5 108.6(6) . . ?
C4 C3 C6 109.3(6) . . ?
C5 C3 Si1 113.7(4) . . ?
C5 C3 C6 107.0(5) . . ?
C6 C3 Si1 108.0(5) . . ?
C3 C4 H4A 109.5 . . ?
C3 C4 H4B 109.5 . . ?
C3 C4 H4C 109.5 . . ?
H4A C4 H4B 109.5 . . ?
H4A C4 H4C 109.5 . . ?
H4B C4 H4C 109.5 . . ?
C3 C5 H5A 109.5 . . ?
C3 C5 H5B 109.5 . . ?
C3 C5 H5C 109.5 . . ?
H5A C5 H5B 109.5 . . ?
H5A C5 H5C 109.5 . . ?
H5B C5 H5C 109.5 . . ?
C3 C6 H6A 109.5 . . ?
C3 C6 H6B 109.5 . . ?
C3 C6 H6C 109.5 . . ?
H6A C6 H6B 109.5 . . ?
H6A C6 H6C 109.5 . . ?
H6B C6 H6C 109.5 . . ?
N1 C7 Fe1 127.3(4) . . ?
N1 C7 C8 130.8(5) . . ?
N1 C7 C11 124.5(5) . . ?
C8 C7 Fe1 66.3(3) . . ?
C8 C7 C11 104.4(5) . . ?
C11 C7 Fe1 65.4(3) . . ?
Fe1 C8 H8 123.1 . . ?
C7 C8 Fe1 74.2(3) . . ?
C7 C8 H8 125.1 . . ?
C9 C8 Fe1 69.2(3) . . ?
C9 C8 C7 109.9(5) . . ?
C9 C8 H8 125.1 . . ?
Fe1 C9 H9 125.3 . . ?
C8 C9 Fe1 70.6(3) . . ?
C8 C9 H9 125.8 . . ?
C10 C9 Fe1 69.9(3) . . ?
C10 C9 C8 108.4(5) . . ?
C10 C9 H9 125.8 . . ?
Fe1 C10 H10 125.6 . . ?
C9 C10 Fe1 69.9(3) . . ?
C9 C10 H10 126.5 . . ?
C9 C10 C11 107.0(5) . . ?
C11 C10 Fe1 69.6(3) . . ?
C11 C10 H10 126.5 . . ?
Fe1 C11 H11 122.1 . . ?
C7 C11 Fe1 74.7(3) . . ?
C7 C11 H11 125.1 . . ?
C10 C11 Fe1 69.7(3) . . ?
C10 C11 C7 109.9(5) . . ?
C10 C11 H11 125.1 . . ?
N2 C12 Fe1 126.5(4) . . ?
N2 C12 C13 127.8(5) . . ?
N2 C12 C16 127.4(5) . . ?
C13 C12 Fe1 66.6(3) . . ?
C13 C12 C16 104.7(5) . . ?
C16 C12 Fe1 68.4(3) . . ?
Fe1 C13 H13 122.7 . . ?
C12 C13 Fe1 73.1(3) . . ?
C12 C13 H13 125.5 . . ?
C14 C13 Fe1 70.4(4) . . ?
C14 C13 C12 109.0(6) . . ?
C14 C13 H13 125.5 . . ?
Fe1 C14 H14 125.1 . . ?
C13 C14 Fe1 69.2(3) . . ?
C13 C14 H14 125.7 . . ?
C15 C14 Fe1 71.5(4) . . ?
C15 C14 C13 108.5(6) . . ?
C15 C14 H14 125.7 . . ?
Fe1 C15 H15 126.4 . . ?
C14 C15 Fe1 69.0(4) . . ?
C14 C15 H15 126.1 . . ?
C14 C15 C16 107.9(5) . . ?
C16 C15 Fe1 70.1(3) . . ?
C16 C15 H15 126.1 . . ?
Fe1 C16 H16 124.5 . . ?
C12 C16 Fe1 71.5(3) . . ?
C12 C16 H16 125.1 . . ?
C15 C16 Fe1 70.4(3) . . ?
C15 C16 C12 109.7(6) . . ?
C15 C16 H16 125.1 . . ?
Si2 C17 H17A 109.5 . . ?
Si2 C17 H17B 109.5 . . ?
Si2 C17 H17C 109.5 . . ?
H17A C17 H17B 109.5 . . ?
H17A C17 H17C 109.5 . . ?
H17B C17 H17C 109.5 . . ?
Si2 C18 H18A 109.5 . . ?
Si2 C18 H18B 109.5 . . ?
Si2 C18 H18C 109.5 . . ?
H18A C18 H18B 109.5 . . ?
H18A C18 H18C 109.5 . . ?
H18B C18 H18C 109.5 . . ?
C20 C19 Si2 111.3(5) . . ?
C20 C19 C21 108.0(7) . . ?
C20 C19 C22 108.6(6) . . ?
C21 C19 Si2 111.4(5) . . ?
C22 C19 Si2 109.3(5) . . ?
C22 C19 C21 108.1(6) . . ?
C19 C20 H20A 109.5 . . ?
C19 C20 H20B 109.5 . . ?
C19 C20 H20C 109.5 . . ?
H20A C20 H20B 109.5 . . ?
H20A C20 H20C 109.5 . . ?
H20B C20 H20C 109.5 . . ?
C19 C21 H21A 109.5 . . ?
C19 C21 H21B 109.5 . . ?
C19 C21 H21C 109.5 . . ?
H21A C21 H21B 109.5 . . ?
H21A C21 H21C 109.5 . . ?
H21B C21 H21C 109.5 . . ?
C19 C22 H22A 109.5 . . ?
C19 C22 H22B 109.5 . . ?
C19 C22 H22C 109.5 . . ?
H22A C22 H22B 109.5 . . ?
H22A C22 H22C 109.5 . . ?
H22B C22 H22C 109.5 . . ?
Si3 C23 H23A 109.5 . . ?
Si3 C23 H23B 109.5 . . ?
Si3 C23 H23C 109.5 . . ?
H23A C23 H23B 109.5 . . ?
H23A C23 H23C 109.5 . . ?
H23B C23 H23C 109.5 . . ?
Si3 C24 H24A 109.5 . . ?
Si3 C24 H24B 109.5 . . ?
Si3 C24 H24C 109.5 . . ?
H24A C24 H24B 109.5 . . ?
H24A C24 H24C 109.5 . . ?
H24B C24 H24C 109.5 . . ?
C26 C25 Si3 110.8(4) . . ?
C26 C25 C27 107.6(5) . . ?
C26 C25 C28 109.0(5) . . ?
C27 C25 Si3 109.9(5) . . ?
C28 C25 Si3 112.1(4) . . ?
C28 C25 C27 107.3(5) . . ?
C25 C26 H26A 109.5 . . ?
C25 C26 H26B 109.5 . . ?
C25 C26 H26C 109.5 . . ?
H26A C26 H26B 109.5 . . ?
H26A C26 H26C 109.5 . . ?
H26B C26 H26C 109.5 . . ?
C25 C27 H27A 109.5 . . ?
C25 C27 H27B 109.5 . . ?
C25 C27 H27C 109.5 . . ?
H27A C27 H27B 109.5 . . ?
H27A C27 H27C 109.5 . . ?
H27B C27 H27C 109.5 . . ?
C25 C28 H28A 109.5 . . ?
C25 C28 H28B 109.5 . . ?
C25 C28 H28C 109.5 . . ?
H28A C28 H28B 109.5 . . ?
H28A C28 H28C 109.5 . . ?
H28B C28 H28C 109.5 . . ?
N3 C29 Fe2 133.5(4) . . ?
N3 C29 C30 126.7(5) . . ?
N3 C29 C33 126.8(5) . . ?
C30 C29 Fe2 67.3(3) . . ?
C30 C29 C33 106.4(5) . . ?
C33 C29 Fe2 67.8(3) . . ?
Fe2 C30 H30 124.3 . . ?
C29 C30 Fe2 72.6(3) . . ?
C29 C30 H30 125.4 . . ?
C31 C30 Fe2 69.3(3) . . ?
C31 C30 C29 109.3(6) . . ?
C31 C30 H30 125.4 . . ?
Fe2 C31 H31 125.7 . . ?
C30 C31 Fe2 70.1(3) . . ?
C30 C31 H31 126.3 . . ?
C32 C31 Fe2 69.4(3) . . ?
C32 C31 C30 107.4(5) . . ?
C32 C31 H31 126.3 . . ?
Fe2 C32 H32 125.2 . . ?
C31 C32 Fe2 69.9(4) . . ?
C31 C32 H32 125.5 . . ?
C31 C32 C33 109.0(5) . . ?
C33 C32 Fe2 70.9(3) . . ?
C33 C32 H32 125.5 . . ?
Fe2 C33 H33 125.1 . . ?
C29 C33 Fe2 71.9(3) . . ?
C29 C33 H33 126.1 . . ?
C32 C33 Fe2 68.5(3) . . ?
C32 C33 C29 107.9(5) . . ?
C32 C33 H33 126.1 . . ?
N4 C34 Fe2 129.1(4) . . ?
N4 C34 C35 126.8(5) . . ?
N4 C34 C38 128.0(5) . . ?
C35 C34 Fe2 68.4(3) . . ?
C38 C34 Fe2 67.8(3) . . ?
C38 C34 C35 105.2(5) . . ?
Fe2 C35 H35 126.2 . . ?
C34 C35 Fe2 71.0(3) . . ?
C34 C35 H35 125.3 . . ?
C36 C35 Fe2 69.1(3) . . ?
C36 C35 C34 109.5(5) . . ?
C36 C35 H35 125.3 . . ?
Fe2 C36 H36 126.1 . . ?
C35 C36 Fe2 70.5(3) . . ?
C35 C36 H36 126.5 . . ?
C35 C36 C37 106.9(5) . . ?
C37 C36 Fe2 68.5(3) . . ?
C37 C36 H36 126.5 . . ?
Fe2 C37 H37 124.4 . . ?
C36 C37 Fe2 70.6(3) . . ?
C36 C37 H37 125.6 . . ?
C38 C37 Fe2 70.9(3) . . ?
C38 C37 C36 108.7(5) . . ?
C38 C37 H37 125.6 . . ?
Fe2 C38 H38 125.9 . . ?
C34 C38 Fe2 71.8(3) . . ?
C34 C38 H38 125.2 . . ?
C37 C38 Fe2 68.7(3) . . ?
C37 C38 C34 109.6(5) . . ?
C37 C38 H38 125.2 . . ?
N4 Si4 C39 115.7(5) . . ?
N4 Si4 C40 103.8(6) . . ?
N4 Si4 C41 113.5(4) . . ?
C39 Si4 C41 105.4(5) . . ?
C40 Si4 C39 108.7(7) . . ?
C40 Si4 C41 109.6(6) . . ?
Si4 C39 H39A 109.5 . . ?
Si4 C39 H39B 109.5 . . ?
Si4 C39 H39C 109.5 . . ?
H39A C39 H39B 109.5 . . ?
H39A C39 H39C 109.5 . . ?
H39B C39 H39C 109.5 . . ?
Si4 C40 H40A 109.5 . . ?
Si4 C40 H40B 109.5 . . ?
Si4 C40 H40C 109.5 . . ?
H40A C40 H40B 109.5 . . ?
H40A C40 H40C 109.5 . . ?
H40B C40 H40C 109.5 . . ?
C42 C41 Si4 109.2(8) . . ?
C43 C41 Si4 110.8(7) . . ?
C43 C41 C42 108.4(11) . . ?
C43 C41 C44 108.5(9) . . ?
C44 C41 Si4 112.3(7) . . ?
C44 C41 C42 107.4(10) . . ?
C41 C42 H42A 109.5 . . ?
C41 C42 H42B 109.5 . . ?
C41 C42 H42C 109.5 . . ?
H42A C42 H42B 109.5 . . ?
H42A C42 H42C 109.5 . . ?
H42B C42 H42C 109.5 . . ?
C41 C43 H43A 109.5 . . ?
C41 C43 H43B 109.5 . . ?
C41 C43 H43C 109.5 . . ?
H43A C43 H43B 109.5 . . ?
H43A C43 H43C 109.5 . . ?
H43B C43 H43C 109.5 . . ?
C41 C44 H44A 109.5 . . ?
C41 C44 H44B 109.5 . . ?
C41 C44 H44C 109.5 . . ?
H44A C44 H44B 109.5 . . ?
H44A C44 H44C 109.5 . . ?
H44B C44 H44C 109.5 . . ?
N4 Si4A C39A 107.5(7) . . ?
N4 Si4A C40A 116.9(5) . . ?
N4 Si4A C41A 110.2(4) . . ?
C39A Si4A C41A 107.3(7) . . ?
C40A Si4A C39A 108.8(7) . . ?
C40A Si4A C41A 105.8(6) . . ?
Si4A C39A H39D 109.5 . . ?
Si4A C39A H39E 109.5 . . ?
Si4A C39A H39F 109.5 . . ?
H39D C39A H39E 109.5 . . ?
H39D C39A H39F 109.5 . . ?
H39E C39A H39F 109.5 . . ?
Si4A C40A H40D 109.5 . . ?
Si4A C40A H40E 109.5 . . ?
Si4A C40A H40F 109.5 . . ?
H40D C40A H40E 109.5 . . ?
H40D C40A H40F 109.5 . . ?
H40E C40A H40F 109.5 . . ?
C42A C41A Si4A 109.5(9) . . ?
C43A C41A Si4A 110.8(9) . . ?
C43A C41A C42A 108.3(11) . . ?
C43A C41A C44A 108.8(11) . . ?
C44A C41A Si4A 111.7(9) . . ?
C44A C41A C42A 107.6(12) . . ?
C41A C42A H42D 109.5 . . ?
C41A C42A H42E 109.5 . . ?
C41A C42A H42F 109.5 . . ?
H42D C42A H42E 109.5 . . ?
H42D C42A H42F 109.5 . . ?
H42E C42A H42F 109.5 . . ?
C41A C43A H43D 109.5 . . ?
C41A C43A H43E 109.5 . . ?
C41A C43A H43F 109.5 . . ?
H43D C43A H43E 109.5 . . ?
H43D C43A H43F 109.5 . . ?
H43E C43A H43F 109.5 . . ?
C41A C44A H44D 109.5 . . ?
C41A C44A H44E 109.5 . . ?
C41A C44A H44F 109.5 . . ?
H44D C44A H44E 109.5 . . ?
H44D C44A H44F 109.5 . . ?
H44E C44A H44F 109.5 . . ?

loop_
_geom_torsion_atom_site_label_1
_geom_torsion_atom_site_label_2
_geom_torsion_atom_site_label_3
_geom_torsion_atom_site_label_4
_geom_torsion
_geom_torsion_site_symmetry_1
_geom_torsion_site_symmetry_2
_geom_torsion_site_symmetry_3
_geom_torsion_site_symmetry_4
_geom_torsion_publ_flag
Dy1 N1 C7 Fe1 -39.1(5) . . . . ?
Dy1 N1 C7 C8 -128.6(5) . . . . ?
Dy1 N1 C7 C11 44.4(6) . . . . ?
Dy1 N2 C12 Fe1 -18.7(6) . . . . ?
Dy1 N2 C12 C13 68.3(7) . . . . ?
Dy1 N2 C12 C16 -108.1(6) . . . . ?
Dy1 N3 C29 Fe2 -16.3(6) . . . . ?
Dy1 N3 C29 C30 -108.7(5) . . . . ?
Dy1 N3 C29 C33 77.1(6) . . . . ?
Dy1 N4 C34 Fe2 -7.2(6) . . . . ?
Dy1 N4 C34 C35 83.7(5) . . . . ?
Dy1 N4 C34 C38 -98.2(5) . . . . ?
Dy1 N4 Si4 C39 -82.0(7) . . . . ?
Dy1 N4 Si4 C40 37.0(7) . . . . ?
Dy1 N4 Si4 C41 155.9(4) . . . . ?
Dy1 N4 Si4A C39A -21.8(7) . . . . ?
Dy1 N4 Si4A C40A 100.8(6) . . . . ?
Dy1 N4 Si4A C41A -138.4(5) . . . . ?
Fe1 C7 C8 C9 60.3(4) . . . . ?
Fe1 C7 C11 C10 -61.2(4) . . . . ?
Fe1 C8 C9 C10 59.9(4) . . . . ?
Fe1 C9 C10 C11 60.0(4) . . . . ?
Fe1 C10 C11 C7 64.3(4) . . . . ?
Fe1 C12 C13 C14 -61.6(4) . . . . ?
Fe1 C12 C16 C15 60.4(4) . . . . ?
Fe1 C13 C14 C15 -61.0(4) . . . . ?
Fe1 C14 C15 C16 -59.6(4) . . . . ?
Fe1 C15 C16 C12 -61.0(4) . . . . ?
Fe2 C29 C30 C31 59.8(4) . . . . ?
Fe2 C29 C33 C32 -59.3(4) . . . . ?
Fe2 C30 C31 C32 59.7(4) . . . . ?
Fe2 C31 C32 C33 60.4(4) . . . . ?
Fe2 C32 C33 C29 61.5(4) . . . . ?
Fe2 C34 C35 C36 -58.6(4) . . . . ?
Fe2 C34 C38 C37 58.5(4) . . . . ?
Fe2 C35 C36 C37 -59.0(4) . . . . ?
Fe2 C36 C37 C38 -61.0(4) . . . . ?
Fe2 C37 C38 C34 -60.4(4) . . . . ?
Si1 N1 C7 Fe1 139.4(3) . . . . ?
Si1 N1 C7 C8 50.0(7) . . . . ?
Si1 N1 C7 C11 -137.0(4) . . . . ?
Si2 N2 C12 Fe1 146.7(3) . . . . ?
Si2 N2 C12 C13 -126.3(5) . . . . ?
Si2 N2 C12 C16 57.3(7) . . . . ?
Si3 N3 C29 Fe2 160.9(4) . . . . ?
Si3 N3 C29 C30 68.5(6) . . . . ?
Si3 N3 C29 C33 -105.7(5) . . . . ?
N1 C7 C8 Fe1 119.7(6) . . . . ?
N1 C7 C8 C9 180.0(5) . . . . ?
N1 C7 C11 Fe1 -119.6(5) . . . . ?
N1 C7 C11 C10 179.2(5) . . . . ?
N2 C12 C13 Fe1 -119.0(6) . . . . ?
N2 C12 C13 C14 179.5(5) . . . . ?
N2 C12 C16 Fe1 120.2(6) . . . . ?
N2 C12 C16 C15 -179.5(5) . . . . ?
N3 C29 C30 Fe2 128.2(5) . . . . ?
N3 C29 C30 C31 -171.9(5) . . . . ?
N3 C29 C33 Fe2 -128.5(5) . . . . ?
N3 C29 C33 C32 172.2(5) . . . . ?
N4 C34 C35 Fe2 -123.4(5) . . . . ?
N4 C34 C35 C36 178.0(5) . . . . ?
N4 C34 C38 Fe2 123.1(5) . . . . ?
N4 C34 C38 C37 -178.5(5) . . . . ?
N4 Si4 C41 C42 -164.0(9) . . . . ?
N4 Si4 C41 C43 76.7(9) . . . . ?
N4 Si4 C41 C44 -44.9(8) . . . . ?
C1 Si1 N1 Dy1 -16.1(5) . . . . ?
C1 Si1 N1 C7 165.7(5) . . . . ?
C2 Si1 N1 Dy1 103.1(4) . . . . ?
C2 Si1 N1 C7 -75.1(5) . . . . ?
C3 Si1 N1 Dy1 -133.2(3) . . . . ?
C3 Si1 N1 C7 48.6(5) . . . . ?
C7 C8 C9 Fe1 -63.5(4) . . . . ?
C7 C8 C9 C10 -3.6(7) . . . . ?
C8 C7 C11 Fe1 55.0(4) . . . . ?
C8 C7 C11 C10 -6.2(6) . . . . ?
C8 C9 C10 Fe1 -60.4(4) . . . . ?
C8 C9 C10 C11 -0.4(7) . . . . ?
C9 C10 C11 Fe1 -60.1(4) . . . . ?
C9 C10 C11 C7 4.2(6) . . . . ?
C11 C7 C8 Fe1 -54.4(4) . . . . ?
C11 C7 C8 C9 5.9(6) . . . . ?
C12 C13 C14 Fe1 63.2(4) . . . . ?
C12 C13 C14 C15 2.2(7) . . . . ?
C13 C12 C16 Fe1 -56.9(4) . . . . ?
C13 C12 C16 C15 3.4(6) . . . . ?
C13 C14 C15 Fe1 59.5(4) . . . . ?
C13 C14 C15 C16 0.0(7) . . . . ?
C14 C15 C16 Fe1 58.8(4) . . . . ?
C14 C15 C16 C12 -2.2(7) . . . . ?
C16 C12 C13 Fe1 58.1(4) . . . . ?
C16 C12 C13 C14 -3.4(7) . . . . ?
C17 Si2 N2 Dy1 95.4(4) . . . . ?
C17 Si2 N2 C12 -68.9(5) . . . . ?
C18 Si2 N2 Dy1 -22.3(4) . . . . ?
C18 Si2 N2 C12 173.3(4) . . . . ?
C19 Si2 N2 Dy1 -141.9(3) . . . . ?
C19 Si2 N2 C12 53.8(5) . . . . ?
C23 Si3 N3 Dy1 -1.1(6) . . . . ?
C23 Si3 N3 C29 -175.9(4) . . . . ?
C24 Si3 N3 Dy1 117.1(5) . . . . ?
C24 Si3 N3 C29 -57.7(5) . . . . ?
C25 Si3 N3 Dy1 -122.2(5) . . . . ?
C25 Si3 N3 C29 63.0(4) . . . . ?
C29 C30 C31 Fe2 -61.9(4) . . . . ?
C29 C30 C31 C32 -2.2(6) . . . . ?
C30 C29 C33 Fe2 56.3(4) . . . . ?
C30 C29 C33 C32 -3.0(6) . . . . ?
C30 C31 C32 Fe2 -60.1(4) . . . . ?
C30 C31 C32 C33 0.3(7) . . . . ?
C31 C32 C33 Fe2 -59.8(4) . . . . ?
C31 C32 C33 C29 1.7(6) . . . . ?
C33 C29 C30 Fe2 -56.6(4) . . . . ?
C33 C29 C30 C31 3.2(6) . . . . ?
C34 N4 Si4 C39 69.1(7) . . . . ?
C34 N4 Si4 C40 -171.9(7) . . . . ?
C34 N4 Si4 C41 -53.0(6) . . . . ?
C34 N4 Si4A C39A -177.8(6) . . . . ?
C34 N4 Si4A C40A -55.2(7) . . . . ?
C34 N4 Si4A C41A 65.6(6) . . . . ?
C34 C35 C36 Fe2 59.7(4) . . . . ?
C34 C35 C36 C37 0.7(6) . . . . ?
C35 C34 C38 Fe2 -58.5(3) . . . . ?
C35 C34 C38 C37 0.0(6) . . . . ?
C35 C36 C37 Fe2 60.3(4) . . . . ?
C35 C36 C37 C38 -0.7(6) . . . . ?
C36 C37 C38 Fe2 60.8(4) . . . . ?
C36 C37 C38 C34 0.5(6) . . . . ?
C38 C34 C35 Fe2 58.1(3) . . . . ?
C38 C34 C35 C36 -0.4(6) . . . . ?
Si4 N4 C34 Fe2 -166.0(3) . . . . ?
Si4 N4 C34 C35 -75.2(6) . . . . ?
Si4 N4 C34 C38 103.0(6) . . . . ?
C39 Si4 C41 C42 68.4(11) . . . . ?
C39 Si4 C41 C43 -50.9(10) . . . . ?
C39 Si4 C41 C44 -172.5(8) . . . . ?
C40 Si4 C41 C42 -48.4(11) . . . . ?
C40 Si4 C41 C43 -167.7(9) . . . . ?
C40 Si4 C41 C44 70.7(10) . . . . ?
Si4A N4 C34 Fe2 155.2(3) . . . . ?
Si4A N4 C34 C35 -114.0(5) . . . . ?
Si4A N4 C34 C38 64.2(7) . . . . ?

_shelx_res_file                  
;
    mncmd023.res created by SHELXL-2014/7

TITL mncmd023_a.res in Pbca
REM Old TITL MNCMD023 in Pcab #61
REM SHELXT solution in Pbca
REM R1 0.118, Rweak 0.002, Alpha 0.026, Orientation a'=b, b'=a, c'=-c
REM Formula found by SHELXT: C45 N6 Si3 Fe2 Dy
CELL 0.71073 20.0252 19.6625 24.4986 90 90 90
ZERR 8 0.0039 0.0039 0.0048 0 0 0
LATT 1
SYMM 0.5-X,-Y,0.5+Z
SYMM -X,0.5+Y,0.5-Z
SYMM 0.5+X,0.5-Y,-Z
SFAC C H Dy Fe N Si
UNIT 352 608 8 16 32 32
SADI Si4 N4 Si4A N4
SIMU 0.02 0.04 2 Si4 > C44A
RIGU Si4 > C44A

L.S. 10
PLAN  20
SIZE 0.114 0.22 0.34
TEMP -163.15
FREE Dy1 C34
FREE Dy1 Fe2
FREE Dy1 C29
BOND $H
MORE -1
acta
htab
wpdb -1
CONF
fmap 2
OMIT -4 50
REM <olex2.extras>
REM <HklSrc "%.\\MNCMD023.hkl">
REM </olex2.extras>

WGHT    0.009900   47.885101
FVAR       0.09341   0.54803
DY1   3    0.344309    0.254314    0.411877    11.00000    0.02431    0.02108 =
         0.01924    0.00016    0.00003   -0.00024
FE1   4    0.334156    0.162883    0.275863    11.00000    0.03056    0.02715 =
         0.02478   -0.00357   -0.00233   -0.00131
FE2   4    0.386020    0.357827    0.515985    11.00000    0.03599    0.02298 =
         0.01987   -0.00009    0.00205   -0.00395
SI1   6    0.480808    0.121558    0.417038    11.00000    0.05202    0.02474 =
         0.02584   -0.00270   -0.00844    0.01357
SI2   6    0.184722    0.308602    0.358969    11.00000    0.02799    0.05223 =
         0.02619   -0.00293   -0.00123    0.00737
SI3   6    0.400333    0.411063    0.330841    11.00000    0.05109    0.02011 =
         0.02362    0.00188   -0.00084    0.00140
N1    5    0.423735    0.172760    0.382579    11.00000    0.03095    0.01927 =
         0.01848   -0.00133   -0.00388    0.00367
N2    5    0.248165    0.248838    0.357908    11.00000    0.02311    0.04386 =
         0.01993   -0.00096   -0.00178    0.00153
N3    5    0.386932    0.354885    0.383678    11.00000    0.03452    0.02307 =
         0.01889    0.00156    0.00204   -0.00286
N4    5    0.315349    0.215787    0.495159    11.00000    0.03768    0.02729 =
         0.02210   -0.00156   -0.00240   -0.00835
C1    1    0.487603    0.159184    0.486063    11.00000    0.10999    0.07142 =
         0.03468   -0.01802   -0.02453    0.05553
AFIX 137
H1A   2    0.512272    0.202149    0.483948    11.00000   -1.50000
H1B   2    0.511345    0.127616    0.510180    11.00000   -1.50000
H1C   2    0.442791    0.167711    0.500611    11.00000   -1.50000
AFIX   0
C2    1    0.454659    0.030665    0.423790    11.00000    0.09312    0.03150 =
         0.04373    0.01252    0.00839    0.01679
AFIX 137
H2A   2    0.411311    0.028351    0.442263    11.00000   -1.50000
H2B   2    0.488014    0.005801    0.445205    11.00000   -1.50000
H2C   2    0.450945    0.010201    0.387442    11.00000   -1.50000
AFIX   0
C3    1    0.566763    0.124142    0.383954    11.00000    0.03742    0.03122 =
         0.05006   -0.00749   -0.01701    0.01074
C4    1    0.582640    0.196016    0.365230    11.00000    0.03858    0.04474 =
         0.09386    0.00015   -0.00740    0.00131
AFIX 137
H4A   2    0.553680    0.208073    0.334470    11.00000   -1.50000
H4B   2    0.629456    0.198509    0.353751    11.00000   -1.50000
H4C   2    0.575023    0.227821    0.395393    11.00000   -1.50000
AFIX   0
C5    1    0.573991    0.076273    0.335447    11.00000    0.03743    0.05251 =
         0.05312   -0.01500   -0.00739    0.00661
AFIX 137
H5A   2    0.561741    0.030038    0.346531    11.00000   -1.50000
H5B   2    0.620381    0.076694    0.322711    11.00000   -1.50000
H5C   2    0.544503    0.091283    0.305882    11.00000   -1.50000
AFIX   0
C6    1    0.618262    0.101901    0.426701    11.00000    0.06296    0.05014 =
         0.07518   -0.02356   -0.03726    0.02522
AFIX 137
H6A   2    0.619631    0.135350    0.456335    11.00000   -1.50000
H6B   2    0.662412    0.098748    0.409631    11.00000   -1.50000
H6C   2    0.605654    0.057389    0.441455    11.00000   -1.50000
AFIX   0
C7    1    0.421774    0.164586    0.327455    11.00000    0.02061    0.02898 =
         0.02752   -0.00156   -0.00569    0.00399
C8    1    0.416269    0.104606    0.294984    11.00000    0.04078    0.02293 =
         0.03586   -0.00218   -0.00589    0.00669
AFIX  43
H8    2    0.413056    0.059632    0.308908    11.00000   -1.20000
AFIX   0
C9    1    0.416310    0.122005    0.239195    11.00000    0.04344    0.03251 =
         0.02641   -0.00845   -0.00379    0.01112
AFIX  43
H9    2    0.415545    0.090871    0.209548    11.00000   -1.20000
AFIX   0
C10   1    0.417675    0.193192    0.234878    11.00000    0.03047    0.03303 =
         0.02567    0.00183    0.00060    0.00597
AFIX  43
H10   2    0.418282    0.218902    0.202050    11.00000   -1.20000
AFIX   0
C11   1    0.417976    0.219472    0.288809    11.00000    0.01993    0.02634 =
         0.03600    0.00128    0.00366    0.00010
AFIX  43
H11   2    0.415968    0.266361    0.298015    11.00000   -1.20000
AFIX   0
C12   1    0.248714    0.205057    0.313893    11.00000    0.01912    0.04310 =
         0.03051   -0.00300   -0.00537   -0.00329
C13   1    0.249805    0.132151    0.314722    11.00000    0.03225    0.04789 =
         0.03150   -0.00218   -0.00384   -0.01520
AFIX  43
H13   2    0.250631    0.104675    0.346611    11.00000   -1.20000
AFIX   0
C14   1    0.249453    0.107818    0.260630    11.00000    0.03876    0.04926 =
         0.04238   -0.01349    0.00081   -0.01489
AFIX  43
H14   2    0.248498    0.061355    0.250022    11.00000   -1.20000
AFIX   0
C15   1    0.250743    0.163360    0.225295    11.00000    0.02634    0.06575 =
         0.02831   -0.00717   -0.00149   -0.00731
AFIX  43
H15   2    0.250841    0.161387    0.186550    11.00000   -1.20000
AFIX   0
C16   1    0.251868    0.222643    0.257057    11.00000    0.01686    0.05202 =
         0.02848    0.00014   -0.00028   -0.00039
AFIX  43
H16   2    0.254342    0.267648    0.243097    11.00000   -1.20000
AFIX   0
C17   1    0.190135    0.376379    0.305736    11.00000    0.04175    0.06719 =
         0.04369    0.01018    0.00298    0.02116
AFIX 137
H17A  2    0.234821    0.396688    0.306331    11.00000   -1.50000
H17B  2    0.156705    0.411563    0.313224    11.00000   -1.50000
H17C  2    0.181720    0.356450    0.269722    11.00000   -1.50000
AFIX   0
C18   1    0.191490    0.351621    0.425929    11.00000    0.04171    0.06065 =
         0.03911   -0.00973   -0.00171    0.01110
AFIX 137
H18A  2    0.183925    0.318513    0.455184    11.00000   -1.50000
H18B  2    0.157942    0.387791    0.428269    11.00000   -1.50000
H18C  2    0.236186    0.371338    0.429794    11.00000   -1.50000
AFIX   0
C19   1    0.099375    0.267077    0.351907    11.00000    0.02529    0.08196 =
         0.04792   -0.01006    0.00277    0.00352
C20   1    0.088251    0.214112    0.395853    11.00000    0.04096    0.08395 =
         0.09715    0.00451    0.01829   -0.00677
AFIX 137
H20A  2    0.122856    0.179023    0.393220    11.00000   -1.50000
H20B  2    0.044217    0.193237    0.390955    11.00000   -1.50000
H20C  2    0.090480    0.235801    0.431824    11.00000   -1.50000
AFIX   0
C21   1    0.091416    0.232032    0.295956    11.00000    0.03023    0.13850 =
         0.07854   -0.05292   -0.00608   -0.00735
AFIX 137
H21A  2    0.099832    0.265085    0.266816    11.00000   -1.50000
H21B  2    0.045911    0.214217    0.292463    11.00000   -1.50000
H21C  2    0.123450    0.194528    0.293039    11.00000   -1.50000
AFIX   0
C22   1    0.045236    0.321399    0.356949    11.00000    0.02861    0.11037 =
         0.05482   -0.00618    0.00447    0.00961
AFIX 137
H22A  2    0.049260    0.344204    0.392366    11.00000   -1.50000
H22B  2    0.001172    0.300007    0.354106    11.00000   -1.50000
H22C  2    0.050531    0.354849    0.327612    11.00000   -1.50000
AFIX   0
C23   1    0.366524    0.376633    0.265071    11.00000    0.05418    0.03681 =
         0.02482    0.00736   -0.00927    0.00693
AFIX 137
H23A  2    0.402526    0.354368    0.244703    11.00000   -1.50000
H23B  2    0.348166    0.414001    0.243265    11.00000   -1.50000
H23C  2    0.331203    0.343527    0.272856    11.00000   -1.50000
AFIX   0
C24   1    0.357420    0.494735    0.340939    11.00000    0.07701    0.02737 =
         0.03744    0.00745   -0.00011    0.01327
AFIX 137
H24A  2    0.309437    0.487180    0.345948    11.00000   -1.50000
H24B  2    0.364670    0.523519    0.308824    11.00000   -1.50000
H24C  2    0.375694    0.517297    0.373330    11.00000   -1.50000
AFIX   0
C25   1    0.492638    0.430644    0.320634    11.00000    0.06040    0.02496 =
         0.02434    0.00107    0.00594   -0.00958
C26   1    0.534079    0.365711    0.322775    11.00000    0.04191    0.03907 =
         0.04437   -0.00022    0.01304   -0.01027
AFIX 137
H26A  2    0.527380    0.343257    0.358066    11.00000   -1.50000
H26B  2    0.581429    0.376999    0.318292    11.00000   -1.50000
H26C  2    0.520081    0.335112    0.293344    11.00000   -1.50000
AFIX   0
C27   1    0.503596    0.463221    0.264306    11.00000    0.07854    0.03823 =
         0.03224   -0.00123    0.01133   -0.01668
AFIX 137
H27A  2    0.487737    0.432173    0.235825    11.00000   -1.50000
H27B  2    0.551295    0.472186    0.258993    11.00000   -1.50000
H27C  2    0.478742    0.506075    0.262189    11.00000   -1.50000
AFIX   0
C28   1    0.519164    0.480747    0.363534    11.00000    0.06231    0.03538 =
         0.03448    0.00083    0.00377   -0.02097
AFIX 137
H28A  2    0.493522    0.523138    0.361715    11.00000   -1.50000
H28B  2    0.566362    0.490344    0.356295    11.00000   -1.50000
H28C  2    0.514538    0.460739    0.399976    11.00000   -1.50000
AFIX   0
C29   1    0.407851    0.381930    0.434050    11.00000    0.03571    0.02237 =
         0.02178    0.00189    0.00069   -0.00507
C30   1    0.378168    0.437157    0.462795    11.00000    0.05311    0.02129 =
         0.02730    0.00514    0.00668    0.00414
AFIX  43
H30   2    0.337330    0.458725    0.453320    11.00000   -1.20000
AFIX   0
C31   1    0.418973    0.454786    0.507560    11.00000    0.07330    0.02736 =
         0.02222   -0.00586    0.00719   -0.01940
AFIX  43
H31   2    0.411359    0.490864    0.532591    11.00000   -1.20000
AFIX   0
C32   1    0.472982    0.409108    0.508287    11.00000    0.05071    0.05164 =
         0.02336    0.00185   -0.00451   -0.02584
AFIX  43
H32   2    0.508208    0.409054    0.534261    11.00000   -1.20000
AFIX   0
C33   1    0.466441    0.363297    0.464176    11.00000    0.03265    0.03726 =
         0.02437    0.00401    0.00225   -0.00606
AFIX  43
H33   2    0.495675    0.326654    0.455942    11.00000   -1.20000
AFIX   0
C34   1    0.333211    0.268280    0.531525    11.00000    0.03233    0.03255 =
         0.01372    0.00359    0.00347   -0.00535
C35   1    0.294408    0.327543    0.544759    11.00000    0.03205    0.03550 =
         0.03030    0.01171    0.00763    0.00263
AFIX  43
H35   2    0.252267    0.338677    0.529354    11.00000   -1.20000
AFIX   0
C36   1    0.328620    0.366648    0.584201    11.00000    0.04177    0.02616 =
         0.02647   -0.00233    0.00852   -0.00115
AFIX  43
H36   2    0.313703    0.407954    0.600201    11.00000   -1.20000
AFIX   0
C37   1    0.389263    0.332637    0.595335    11.00000    0.04292    0.02735 =
         0.02253   -0.00003    0.00134   -0.00761
AFIX  43
H37   2    0.422703    0.347583    0.620088    11.00000   -1.20000
AFIX   0
C38   1    0.391918    0.273489    0.563977    11.00000    0.04238    0.02563 =
         0.01823    0.00488    0.00333    0.00141
AFIX  43
H38   2    0.427507    0.241543    0.564244    11.00000   -1.20000
AFIX   0
PART 1
SI4   6    0.256358    0.158961    0.518092    21.00000    0.03399    0.03146 =
         0.02658    0.00352   -0.00069   -0.01030
C39   1    0.169926    0.193539    0.525899    21.00000    0.03749    0.05540 =
         0.04951    0.02296    0.00022   -0.00284
AFIX 137
H39A  2    0.171445    0.235682    0.547220    21.00000   -1.50000
H39B  2    0.141962    0.160093    0.544798    21.00000   -1.50000
H39C  2    0.151061    0.202968    0.489773    21.00000   -1.50000
AFIX   0
C40   1    0.255363    0.092017    0.464895    21.00000    0.07892    0.03489 =
         0.03970    0.00454    0.00517   -0.02674
AFIX   3
H40A  2    0.222683    0.056997    0.474725    21.00000   -1.50000
H40B  2    0.243093    0.112207    0.429725    21.00000   -1.50000
H40C  2    0.299793    0.071417    0.462075    21.00000   -1.50000
AFIX   0
C41   1    0.277723    0.119574    0.586714    21.00000    0.04131    0.03127 =
         0.02862    0.00188    0.00437   -0.00310
C42   1    0.233905    0.056095    0.595752    21.00000    0.05233    0.04234 =
         0.03775    0.00668    0.00091   -0.01087
AFIX 137
H42A  2    0.187002    0.067695    0.589141    21.00000   -1.50000
H42B  2    0.239175    0.040122    0.633398    21.00000   -1.50000
H42C  2    0.247683    0.020119    0.570461    21.00000   -1.50000
AFIX   0
C43   1    0.264286    0.169854    0.633179    21.00000    0.03992    0.04233 =
         0.02547   -0.00091   -0.00108    0.00361
AFIX 137
H43A  2    0.292688    0.210038    0.628596    21.00000   -1.50000
H43B  2    0.274318    0.148098    0.668223    21.00000   -1.50000
H43C  2    0.217254    0.183598    0.632451    21.00000   -1.50000
AFIX   0
C44   1    0.351220    0.096659    0.589969    21.00000    0.04730    0.02889 =
         0.04228    0.00728    0.00504   -0.00022
AFIX 137
H44A  2    0.361262    0.066457    0.559225    21.00000   -1.50000
H44B  2    0.358714    0.072339    0.624344    21.00000   -1.50000
H44C  2    0.380415    0.136612    0.588407    21.00000   -1.50000
AFIX   0

SAME 0.005 0.04 Si4 > C44
PART 0
PART 2
SI4A  6    0.301443    0.133766    0.523216   -21.00000    0.03045    0.02301 =
         0.02368   -0.00093    0.00250   -0.00170
C39A  1    0.282212    0.074956    0.465350   -21.00000    0.03538    0.03254 =
         0.03764   -0.00699    0.00144    0.00486
AFIX 137
H39D  2    0.235781    0.081439    0.453831   -21.00000   -1.50000
H39E  2    0.288658    0.027807    0.477201   -21.00000   -1.50000
H39F  2    0.312116    0.084793    0.434685   -21.00000   -1.50000
AFIX   0
C40A  1    0.369970    0.096574    0.564470   -21.00000    0.03887    0.04320 =
         0.02493    0.00903    0.00931    0.00300
AFIX 137
H40D  2    0.407622    0.085267    0.540583   -21.00000   -1.50000
H40E  2    0.354030    0.055231    0.582619   -21.00000   -1.50000
H40F  2    0.384469    0.129571    0.592009   -21.00000   -1.50000
AFIX   0
C41A  1    0.225420    0.135117    0.569659   -21.00000    0.03871    0.03128 =
         0.03382    0.00287    0.00736   -0.00462
C42A  1    0.207751    0.061854    0.586824   -21.00000    0.05285    0.03284 =
         0.03892    0.00425    0.01182   -0.00779
AFIX 137
H42D  2    0.203207    0.033350    0.554220   -21.00000   -1.50000
H42E  2    0.165522    0.061988    0.607040   -21.00000   -1.50000
H42F  2    0.243293    0.043655    0.610122   -21.00000   -1.50000
AFIX   0
C43A  1    0.165007    0.165653    0.540183   -21.00000    0.03115    0.04462 =
         0.04751    0.00582    0.00472   -0.00505
AFIX 137
H43D  2    0.174649    0.212921    0.530243   -21.00000   -1.50000
H43E  2    0.126033    0.164269    0.564350   -21.00000   -1.50000
H43F  2    0.155682    0.139306    0.507093   -21.00000   -1.50000
AFIX   0
C44A  1    0.238573    0.176339    0.622111   -21.00000    0.03941    0.03195 =
         0.03447    0.00087    0.00539   -0.00576
AFIX 137
H44D  2    0.276652    0.156695    0.641676   -21.00000   -1.50000
H44E  2    0.198897    0.174877    0.645499   -21.00000   -1.50000
H44F  2    0.248530    0.223644    0.612495   -21.00000   -1.50000
AFIX   0
HKLF 4

REM  mncmd023_a.res in Pbca
REM R1 =  0.0376 for    6263 Fo > 4sig(Fo)  and  0.0650 for all    8495 data
REM    584 parameters refined using    280 restraints

END

WGHT      0.0099     47.8810

REM No hydrogen bonds found for HTAB generation

REM Highest difference peak  1.093,  deepest hole -0.902,  1-sigma level  0.112
Q1    1   0.3125  0.1370  0.3018  11.00000  0.05    1.09
Q2    1   0.3864  0.1423  0.5193  11.00000  0.05    1.08
Q3    1   0.3037  0.3594  0.5184  11.00000  0.05    0.97
Q4    1   0.4673  0.2461  0.5878  11.00000  0.05    0.95
Q5    1   0.3463  0.2465  0.2648  11.00000  0.05    0.95
Q6    1   0.3465  0.2947  0.3808  11.00000  0.05    0.83
Q7    1   0.3445  0.2993  0.4403  11.00000  0.05    0.81
Q8    1   0.3899  0.2618  0.4128  11.00000  0.05    0.77
Q9    1   0.3864  0.3609  0.3039  11.00000  0.05    0.76
Q10   1   0.2942  0.2596  0.4126  11.00000  0.05    0.75
Q11   1   0.3386  0.2209  0.4213  11.00000  0.05    0.72
Q12   1   0.3451  0.2594  0.3793  11.00000  0.05    0.69
Q13   1   0.3410  0.2052  0.4470  11.00000  0.05    0.69
Q14   1   0.3462  0.2299  0.3830  11.00000  0.05    0.64
Q15   1   0.3378  0.1621  0.5474  11.00000  0.05    0.60
Q16   1   0.3802  0.3047  0.4114  11.00000  0.05    0.58
Q17   1   0.2929  0.2537  0.3740  11.00000  0.05    0.58
Q18   1   0.3982  0.2288  0.3780  11.00000  0.05    0.57
Q19   1   0.3986  0.0861  0.3361  11.00000  0.05    0.57
Q20   1   0.3013  0.2427  0.4577  11.00000  0.05    0.56
;
_shelx_res_checksum              28175
_shelx_SHELXL_version_number     2014/7
_olex2_submission_special_instructions 'No special instructions were received'
####################################################################### 
# 
# This file contains crystal structure data downloaded from the 
# Cambridge Structural Database (CSD) hosted by the Cambridge 
# Crystallographic Data Centre (CCDC).
# 
# Full information about CCDC data access policies and citation 
# guidelines are available at http://www.ccdc.cam.ac.uk/access/V1 
# 
# Audit and citation data items may have been added by the CCDC. 
# Please retain this information to preserve the provenance of 
# this file and to allow appropriate attribution of the data. 
# 
#######################################################################

data_mo_mn_cmd042_0m
_database_code_depnum_ccdc_archive 'CCDC 1566081'
_audit_update_record             
;
2017-08-01 deposited with the CCDC.
2017-10-02 downloaded from the CCDC.
;


# start Validation Reply Form
_vrf_RINTA01_mo_mn_cmd042_0m     
;
PROBLEM: The value of Rint is greater than 0.25
RESPONSE: The quality of the crystal used for data collection 
was poor. No reflections were observed above 19 degree
two theta, final refinements were restricted to this 
angle.
;
_vrf_THETM01_mo_mn_cmd042_0m     
;
PROBLEM: The value of sine(theta_max)/wavelength is less than 0.550
RESPONSE: The quality of the crystal used for data collection 
was poor. No reflections were observed above 19 degree
two theta, final refinements were restricted to this 
angle.
;
_vrf_PLAT020_mo_mn_cmd042_0m     
;
PROBLEM: The value of Rint is greater than 0.12 .........      0.329 Report
RESPONSE: The quality of the crystal used for data collection 
was poor. No reflections were observed above 19 degree
two theta, final refinements were restricted to this 
angle.
;
_vrf_PLAT234_mo_mn_cmd042_0m     
;
PROBLEM: Large Hirshfeld Difference C21    --  C24     ..       0.28 Ang.  
RESPONSE: The quality of the crystal used for data collection 
was poor. No reflections were observed above 19 degree
two theta, final refinements were restricted to this 
angle.
;
_vrf_PLAT342_mo_mn_cmd042_0m     
;
PROBLEM: Low Bond Precision on  C-C Bonds ...............    0.03344 Ang.  
RESPONSE: The quality of the crystal used for data collection 
was poor. No reflections were observed above 19 degree
two theta, final refinements were restricted to this 
angle.
;
_vrf_PLAT412_mo_mn_cmd042_0m     
;
PROBLEM: Short Intra XH3 .. XHn     H7A    ..  H29     ..       1.71 Ang.  
RESPONSE: The quality of the crystal used for data collection 
was poor. No reflections were observed above 19 degree
two theta, final refinements were restricted to this 
angle.
;
# end Validation Reply Form


_audit_creation_date             2017-06-19
_audit_creation_method           
;
Olex2 1.2-beta
(compiled 2017.03.28 svn.r3405 for OlexSys, GUI svn.r5335)
;
_shelx_SHELXL_version_number     2014/7
_chemical_name_common            ?
_chemical_name_systematic        ?
_chemical_formula_moiety         'C44 H76 Er Fe2 N4 Si4'
_chemical_formula_sum            'C44 H76 Er Fe2 N4 Si4'
_chemical_formula_weight         1052.40
_chemical_melting_point          ?
loop_
_atom_type_symbol
_atom_type_description
_atom_type_scat_dispersion_real
_atom_type_scat_dispersion_imag
_atom_type_scat_source
C C 0.0033 0.0016 'International Tables Vol C Tables 4.2.6.8 and 6.1.1.4'
H H 0.0000 0.0000 'International Tables Vol C Tables 4.2.6.8 and 6.1.1.4'
Er Er -0.2586 4.9576 'International Tables Vol C Tables 4.2.6.8 and 6.1.1.4'
Fe Fe 0.3463 0.8444 'International Tables Vol C Tables 4.2.6.8 and 6.1.1.4'
N N 0.0061 0.0033 'International Tables Vol C Tables 4.2.6.8 and 6.1.1.4'
Si Si 0.0817 0.0704 'International Tables Vol C Tables 4.2.6.8 and 6.1.1.4'

_shelx_space_group_comment       
;
The symmetry employed for this shelxl refinement is uniquely defined
by the following loop, which should always be used as a source of
symmetry information in preference to the above space-group names.
They are only intended as comments.
;
_space_group_crystal_system      orthorhombic
_space_group_IT_number           61
_space_group_name_H-M_alt        'P b c a'
_space_group_name_Hall           '-P 2ac 2ab'
loop_
_space_group_symop_operation_xyz
'x, y, z'
'-x+1/2, -y, z+1/2'
'x+1/2, -y+1/2, -z'
'-x, y+1/2, -z+1/2'
'-x, -y, -z'
'x-1/2, y, -z-1/2'
'-x-1/2, y-1/2, z'
'x, -y-1/2, z-1/2'

_cell_length_a                   19.7942(16)
_cell_length_b                   19.8223(16)
_cell_length_c                   24.603(2)
_cell_angle_alpha                90
_cell_angle_beta                 90
_cell_angle_gamma                90
_cell_volume                     9653.2(15)
_cell_formula_units_Z            8
_cell_measurement_reflns_used    5197
_cell_measurement_temperature    110
_cell_measurement_theta_max      19.591
_cell_measurement_theta_min      2.637
_shelx_estimated_absorpt_T_max   ?
_shelx_estimated_absorpt_T_min   ?
_exptl_absorpt_coefficient_mu    2.449
_exptl_absorpt_correction_T_max  0.4028
_exptl_absorpt_correction_T_min  0.2831
_exptl_absorpt_correction_type   multi-scan
_exptl_absorpt_process_details   
'SADABS-2014/3 (Bruker,2014/3) was used for absorption correction. wR2(int) was 0.1212 before and 0.0912 after correction. The Ratio of minimum to maximum transmission is 0.7028. The \l/2 correction factor is Not present.'
_exptl_absorpt_special_details   ?
_exptl_crystal_colour            brown
_exptl_crystal_colour_primary    brown
_exptl_crystal_density_diffrn    1.448
_exptl_crystal_density_meas      ?
_exptl_crystal_density_method    ?
_exptl_crystal_description       block
_exptl_crystal_F_000             4352
_exptl_crystal_preparation       ?
_exptl_crystal_size_max          0.15
_exptl_crystal_size_mid          0.08
_exptl_crystal_size_min          0.07
_exptl_transmission_factor_max   ?
_exptl_transmission_factor_min   ?
_diffrn_reflns_av_R_equivalents  0.3290
_diffrn_reflns_av_unetI/netI     0.1513
_diffrn_reflns_Laue_measured_fraction_full 1.000
_diffrn_reflns_Laue_measured_fraction_max 1.000
_diffrn_reflns_limit_h_max       19
_diffrn_reflns_limit_h_min       -19
_diffrn_reflns_limit_k_max       19
_diffrn_reflns_limit_k_min       -19
_diffrn_reflns_limit_l_max       23
_diffrn_reflns_limit_l_min       -23
_diffrn_reflns_number            81679
_diffrn_reflns_point_group_measured_fraction_full 1.000
_diffrn_reflns_point_group_measured_fraction_max 1.000
_diffrn_reflns_theta_full        19.999
_diffrn_reflns_theta_max         19.999
_diffrn_reflns_theta_min         1.673
_diffrn_ambient_temperature      110
_diffrn_detector_area_resol_mean ?
_diffrn_measured_fraction_theta_full 1.000
_diffrn_measured_fraction_theta_max 1.000
_diffrn_measurement_device_type  'Bruker APEX-II CCD'
_diffrn_measurement_method       '\f and \w scans'
_diffrn_radiation_type           MoK\a
_diffrn_radiation_wavelength     0.71073
_diffrn_source                   ?
_diffrn_special_details          ?
_diffrn_standards_number         0
_reflns_Friedel_coverage         0.000
_reflns_Friedel_fraction_full    .
_reflns_Friedel_fraction_max     .
_reflns_number_gt                2105
_reflns_number_total             4502
_reflns_special_details          
;
 Reflections were merged by SHELXL according to the crystal
 class for the calculation of statistics and refinement.
 
 _reflns_Friedel_fraction is defined as the number of unique
 Friedel pairs measured divided by the number that would be
 possible theoretically, ignoring centric projections and
 systematic absences.
;
_reflns_threshold_expression     'I > 2\s(I)'
_computing_cell_refinement       'SAINT v8.34A (Bruker, 2013)'
_computing_data_collection       ?
_computing_data_reduction        'SAINT v8.34A (Bruker, 2013)'
_computing_molecular_graphics    'Olex2 (Dolomanov et al., 2009)'
_computing_publication_material  'Olex2 (Dolomanov et al., 2009)'
_computing_structure_refinement  'ShelXL (Sheldrick, 2015)'
_computing_structure_solution    'XS (Sheldrick, 2008)'
_refine_diff_density_max         1.353
_refine_diff_density_min         -1.273
_refine_diff_density_rms         0.143
_refine_ls_extinction_coef       .
_refine_ls_extinction_method     none
_refine_ls_goodness_of_fit_ref   0.924
_refine_ls_hydrogen_treatment    constr
_refine_ls_matrix_type           full
_refine_ls_number_parameters     516
_refine_ls_number_reflns         4502
_refine_ls_number_restraints     1008
_refine_ls_R_factor_all          0.1587
_refine_ls_R_factor_gt           0.0742
_refine_ls_restrained_S_all      0.860
_refine_ls_shift/su_max          0.000
_refine_ls_shift/su_mean         0.000
_refine_ls_structure_factor_coef Fsqd
_refine_ls_weighting_details     
'w=1/[\s^2^(Fo^2^)+(0.0949P)^2^] where P=(Fo^2^+2Fc^2^)/3'
_refine_ls_weighting_scheme      calc
_refine_ls_wR_factor_gt          0.1491
_refine_ls_wR_factor_ref         0.1847
_refine_special_details          ?
_olex2_refinement_description    
;
1. Fixed Uiso
 At 1.2 times of:
  All C(H) groups
 At 1.5 times of:
  All C(H,H,H) groups
2. Uiso/Uaniso restraints and constraints
All non-hydrogen atoms have similar U: within 2A with sigma of 0.02 and sigma
for terminal atoms of 0.04
3. Rigid body (RIGU) restrains
 All non-hydrogen atoms
 with sigma for 1-2 distances of 0.02 and sigma for 1-3 distances of 0.02
4.a Ternary CH refined with riding coordinates:
 C33(H33)
4.b Aromatic/amide H refined with riding coordinates:
 C26(H26), C27(H27), C28(H28), C29(H29), C31(H31), C32(H32), C34(H34),
 C36(H36), C37(H37), C38(H38), C39(H39), C41(H41), C42(H42), C43(H43), C44(H44)
4.c Idealised Me refined as rotating group:
 C1(H1A,H1B,H1C), C2(H2A,H2B,H2C), C4(H4A,H4B,H4C), C5(H5A,H5B,H5C), C6(H6A,
 H6B,H6C), C7(H7A,H7B,H7C), C8(H8A,H8B,H8C), C10(H10A,H10B,H10C), C11(H11A,H11B,
 H11C), C12(H12A,H12B,H12C), C13(H13A,H13B,H13C), C14(H14A,H14B,H14C), C16(H16A,
 H16B,H16C), C17(H17A,H17B,H17C), C18(H18A,H18B,H18C), C19(H19A,H19B,H19C),
 C20(H20A,H20B,H20C), C22(H22A,H22B,H22C), C23(H23A,H23B,H23C), C24(H24A,H24B,
 H24C)
;
_atom_sites_solution_hydrogens   geom
_atom_sites_solution_primary     direct
_atom_sites_solution_secondary   ?
loop_
_atom_site_label
_atom_site_type_symbol
_atom_site_fract_x
_atom_site_fract_y
_atom_site_fract_z
_atom_site_U_iso_or_equiv
_atom_site_adp_type
_atom_site_occupancy
_atom_site_site_symmetry_order
_atom_site_calc_flag
_atom_site_refinement_flags_posn
_atom_site_refinement_flags_adp
_atom_site_refinement_flags_occupancy
_atom_site_disorder_assembly
_atom_site_disorder_group
Er1 Er 0.66242(4) 0.25077(5) 0.58822(3) 0.0386(3) Uani 1 1 d . U . . .
Fe1 Fe 0.67833(18) 0.1555(2) 0.72251(14) 0.0883(13) Uani 1 1 d . U . . .
Fe2 Fe 0.61800(15) 0.35792(15) 0.48107(12) 0.0542(9) Uani 1 1 d . U . . .
Si1 Si 0.5291(3) 0.1203(3) 0.5823(3) 0.0615(19) Uani 1 1 d . U . . .
Si2 Si 0.6015(4) 0.4024(4) 0.6661(3) 0.078(2) Uani 1 1 d . U . . .
Si3 Si 0.8202(4) 0.3085(4) 0.6401(3) 0.090(3) Uani 1 1 d . U . . .
Si4 Si 0.7435(5) 0.1585(4) 0.4793(3) 0.107(3) Uani 1 1 d . U . . .
N1 N 0.5889(7) 0.1698(7) 0.6162(6) 0.048(4) Uani 1 1 d . U . . .
N2 N 0.6144(8) 0.3473(8) 0.6118(6) 0.047(4) Uani 1 1 d . U . . .
N3 N 0.7568(7) 0.2489(9) 0.6421(5) 0.049(4) Uani 1 1 d . U . . .
N4 N 0.6911(7) 0.2192(8) 0.5052(6) 0.054(4) Uani 1 1 d . U . . .
C1 C 0.5209(11) 0.1612(12) 0.5165(9) 0.102(8) Uani 1 1 d . U . . .
H1A H 0.5020 0.2065 0.5214 0.153 Uiso 1 1 calc GR . . . .
H1B H 0.4908 0.1346 0.4933 0.153 Uiso 1 1 calc GR . . . .
H1C H 0.5655 0.1646 0.4993 0.153 Uiso 1 1 calc GR . . . .
C2 C 0.5537(13) 0.0305(10) 0.5709(9) 0.099(8) Uani 1 1 d . U . . .
H2A H 0.6028 0.0276 0.5658 0.148 Uiso 1 1 calc GR . . . .
H2B H 0.5308 0.0133 0.5384 0.148 Uiso 1 1 calc GR . . . .
H2C H 0.5406 0.0034 0.6025 0.148 Uiso 1 1 calc GR . . . .
C3 C 0.4438(11) 0.1172(12) 0.6162(9) 0.067(5) Uani 1 1 d . U . . .
C4 C 0.3912(10) 0.0978(11) 0.5733(10) 0.089(8) Uani 1 1 d . U . . .
H4A H 0.3912 0.1315 0.5442 0.133 Uiso 1 1 calc GR . . . .
H4B H 0.3464 0.0960 0.5902 0.133 Uiso 1 1 calc GR . . . .
H4C H 0.4025 0.0535 0.5582 0.133 Uiso 1 1 calc GR . . . .
C5 C 0.4373(11) 0.0708(11) 0.6632(9) 0.087(8) Uani 1 1 d . U . . .
H5A H 0.4523 0.0256 0.6525 0.131 Uiso 1 1 calc GR . . . .
H5B H 0.3900 0.0690 0.6748 0.131 Uiso 1 1 calc GR . . . .
H5C H 0.4653 0.0872 0.6932 0.131 Uiso 1 1 calc GR . . . .
C6 C 0.4261(10) 0.1930(12) 0.6369(11) 0.096(8) Uani 1 1 d . U . . .
H6A H 0.4628 0.2097 0.6599 0.143 Uiso 1 1 calc GR . . . .
H6B H 0.3839 0.1923 0.6578 0.143 Uiso 1 1 calc GR . . . .
H6C H 0.4208 0.2228 0.6054 0.143 Uiso 1 1 calc GR . . . .
C7 C 0.6278(14) 0.3643(14) 0.7303(9) 0.127(10) Uani 1 1 d . U . . .
H7A H 0.5939 0.3314 0.7420 0.191 Uiso 1 1 calc GR . . . .
H7B H 0.6324 0.3995 0.7580 0.191 Uiso 1 1 calc GR . . . .
H7C H 0.6714 0.3416 0.7254 0.191 Uiso 1 1 calc GR . . . .
C8 C 0.6463(15) 0.4881(13) 0.6567(10) 0.138(10) Uani 1 1 d . U . . .
H8A H 0.6947 0.4807 0.6510 0.206 Uiso 1 1 calc GR . . . .
H8B H 0.6396 0.5158 0.6893 0.206 Uiso 1 1 calc GR . . . .
H8C H 0.6272 0.5114 0.6251 0.206 Uiso 1 1 calc GR . . . .
C9 C 0.5086(13) 0.4290(12) 0.6752(9) 0.078(6) Uani 1 1 d . U . . .
C10 C 0.5038(13) 0.4634(12) 0.7316(9) 0.113(9) Uani 1 1 d . U . . .
H10A H 0.5179 0.4314 0.7599 0.169 Uiso 1 1 calc GR . . . .
H10B H 0.4571 0.4776 0.7383 0.169 Uiso 1 1 calc GR . . . .
H10C H 0.5335 0.5029 0.7324 0.169 Uiso 1 1 calc GR . . . .
C11 C 0.4880(14) 0.4796(12) 0.6332(9) 0.126(10) Uani 1 1 d . U . . .
H11A H 0.5260 0.5100 0.6257 0.188 Uiso 1 1 calc GR . . . .
H11B H 0.4496 0.5059 0.6467 0.188 Uiso 1 1 calc GR . . . .
H11C H 0.4750 0.4562 0.5997 0.188 Uiso 1 1 calc GR . . . .
C12 C 0.4654(12) 0.3646(13) 0.6704(10) 0.101(8) Uani 1 1 d . U . . .
H12A H 0.4748 0.3424 0.6356 0.152 Uiso 1 1 calc GR . . . .
H12B H 0.4174 0.3766 0.6722 0.152 Uiso 1 1 calc GR . . . .
H12C H 0.4764 0.3339 0.7002 0.152 Uiso 1 1 calc GR . . . .
C13 C 0.8121(11) 0.3548(12) 0.5740(8) 0.082(7) Uani 1 1 d . U . . .
H13A H 0.8268 0.3255 0.5441 0.123 Uiso 1 1 calc GR . . . .
H13B H 0.8404 0.3953 0.5748 0.123 Uiso 1 1 calc GR . . . .
H13C H 0.7649 0.3678 0.5683 0.123 Uiso 1 1 calc GR . . . .
C14 C 0.8170(14) 0.3745(13) 0.6973(10) 0.125(10) Uani 1 1 d . U . . .
H14A H 0.7699 0.3867 0.7047 0.188 Uiso 1 1 calc GR . . . .
H14B H 0.8421 0.4148 0.6862 0.188 Uiso 1 1 calc GR . . . .
H14C H 0.8374 0.3557 0.7303 0.188 Uiso 1 1 calc GR . . . .
C15 C 0.9069(13) 0.2734(16) 0.6472(12) 0.112(7) Uani 1 1 d . U . . .
C16 C 0.9172(12) 0.2155(14) 0.6015(11) 0.115(9) Uani 1 1 d . U . . .
H16A H 0.8893 0.1763 0.6105 0.172 Uiso 1 1 calc GR . . . .
H16B H 0.9649 0.2021 0.6004 0.172 Uiso 1 1 calc GR . . . .
H16C H 0.9038 0.2332 0.5659 0.172 Uiso 1 1 calc GR . . . .
C17 C 0.9200(11) 0.2401(17) 0.7045(10) 0.139(10) Uani 1 1 d . U . . .
H17A H 0.9095 0.2727 0.7332 0.209 Uiso 1 1 calc GR . . . .
H17B H 0.9675 0.2267 0.7072 0.209 Uiso 1 1 calc GR . . . .
H17C H 0.8911 0.2003 0.7086 0.209 Uiso 1 1 calc GR . . . .
C18 C 0.9615(10) 0.3289(14) 0.6402(10) 0.117(9) Uani 1 1 d . U . . .
H18A H 0.9511 0.3560 0.6080 0.175 Uiso 1 1 calc GR . . . .
H18B H 1.0059 0.3076 0.6357 0.175 Uiso 1 1 calc GR . . . .
H18C H 0.9621 0.3579 0.6724 0.175 Uiso 1 1 calc GR . . . .
C19 C 0.7483(14) 0.0923(11) 0.5344(8) 0.113(9) Uani 1 1 d . U . . .
H19A H 0.7538 0.1143 0.5698 0.169 Uiso 1 1 calc GR . . . .
H19B H 0.7869 0.0626 0.5276 0.169 Uiso 1 1 calc GR . . . .
H19C H 0.7066 0.0657 0.5345 0.169 Uiso 1 1 calc GR . . . .
C20 C 0.8395(10) 0.1926(14) 0.4656(10) 0.112(10) Uani 1 1 d . U . . .
H20A H 0.8377 0.2335 0.4432 0.168 Uiso 1 1 calc GR . . . .
H20B H 0.8654 0.1578 0.4465 0.168 Uiso 1 1 calc GR . . . .
H20C H 0.8613 0.2029 0.5004 0.168 Uiso 1 1 calc GR . . . .
C21 C 0.7290(15) 0.1222(13) 0.4153(10) 0.100(6) Uani 1 1 d . U . . .
C22 C 0.7752(12) 0.0577(10) 0.4044(8) 0.087(8) Uani 1 1 d . U . . .
H22A H 0.8219 0.0678 0.4148 0.131 Uiso 1 1 calc GR . . . .
H22B H 0.7735 0.0460 0.3657 0.131 Uiso 1 1 calc GR . . . .
H22C H 0.7586 0.0196 0.4260 0.131 Uiso 1 1 calc GR . . . .
C23 C 0.7412(12) 0.1689(10) 0.3676(8) 0.082(7) Uani 1 1 d . U . . .
H23A H 0.7104 0.2076 0.3700 0.123 Uiso 1 1 calc GR . . . .
H23B H 0.7329 0.1445 0.3336 0.123 Uiso 1 1 calc GR . . . .
H23C H 0.7880 0.1849 0.3683 0.123 Uiso 1 1 calc GR . . . .
C24 C 0.6452(12) 0.0965(12) 0.4199(10) 0.102(9) Uani 1 1 d . U . . .
H24A H 0.6396 0.0669 0.4515 0.154 Uiso 1 1 calc GR . . . .
H24B H 0.6326 0.0719 0.3869 0.154 Uiso 1 1 calc GR . . . .
H24C H 0.6160 0.1361 0.4239 0.154 Uiso 1 1 calc GR . . . .
C25 C 0.5906(11) 0.1562(14) 0.6700(11) 0.081(5) Uani 1 1 d . U . . .
C26 C 0.5997(12) 0.1035(15) 0.7028(12) 0.109(6) Uani 1 1 d . U . . .
H26 H 0.6056 0.0599 0.6877 0.130 Uiso 1 1 calc R . . . .
C27 C 0.6005(12) 0.1117(14) 0.7601(10) 0.095(6) Uani 1 1 d . U . . .
H27 H 0.6081 0.0798 0.7883 0.115 Uiso 1 1 calc R . . . .
C28 C 0.5856(11) 0.1863(16) 0.7629(12) 0.109(7) Uani 1 1 d . U . . .
H28 H 0.5763 0.2108 0.7953 0.130 Uiso 1 1 calc R . . . .
C29 C 0.5876(11) 0.2134(15) 0.7115(11) 0.093(6) Uani 1 1 d . U . . .
H29 H 0.5871 0.2602 0.7031 0.112 Uiso 1 1 calc R . . . .
C30 C 0.7622(10) 0.2080(12) 0.6845(9) 0.055(5) Uani 1 1 d . U . . .
C31 C 0.7526(9) 0.2213(11) 0.7412(8) 0.057(5) Uani 1 1 d . U . . .
H31 H 0.7415 0.2646 0.7552 0.068 Uiso 1 1 calc R . . . .
C32 C 0.7612(10) 0.1642(12) 0.7740(9) 0.065(6) Uani 1 1 d . U . . .
H32 H 0.7649 0.1634 0.8125 0.078 Uiso 1 1 calc R . . . .
C33 C 0.7632(12) 0.1108(13) 0.7406(10) 0.093(6) Uani 1 1 d . U . . .
H33 H 0.7680 0.0626 0.7522 0.111 Uiso 1 1 calc R . . . .
C34 C 0.7639(12) 0.1349(13) 0.6846(10) 0.086(5) Uani 1 1 d . U . . .
H34 H 0.7651 0.1071 0.6532 0.103 Uiso 1 1 calc R . . . .
C35 C 0.5961(11) 0.3781(10) 0.5636(9) 0.052(5) Uani 1 1 d . U . . .
C36 C 0.5347(10) 0.3617(11) 0.5325(8) 0.063(5) Uani 1 1 d . U . . .
H36 H 0.5041 0.3260 0.5400 0.075 Uiso 1 1 calc R . . . .
C37 C 0.5292(12) 0.4098(12) 0.4881(9) 0.076(6) Uani 1 1 d . U . . .
H37 H 0.4939 0.4112 0.4620 0.091 Uiso 1 1 calc R . . . .
C38 C 0.5837(12) 0.4532(12) 0.4901(10) 0.076(6) Uani 1 1 d . U . . .
H38 H 0.5922 0.4890 0.4653 0.092 Uiso 1 1 calc R . . . .
C39 C 0.6259(12) 0.4356(10) 0.5360(9) 0.070(6) Uani 1 1 d . U . . .
H39 H 0.6664 0.4579 0.5463 0.084 Uiso 1 1 calc R . . . .
C40 C 0.6736(9) 0.2705(9) 0.4666(8) 0.046(5) Uani 1 1 d . U . . .
C41 C 0.6120(10) 0.2728(9) 0.4356(7) 0.046(5) Uani 1 1 d . U . . .
H41 H 0.5756 0.2416 0.4368 0.055 Uiso 1 1 calc R . . . .
C42 C 0.6173(10) 0.3314(9) 0.4029(8) 0.050(5) Uani 1 1 d . U . . .
H42 H 0.5838 0.3443 0.3773 0.060 Uiso 1 1 calc R . . . .
C43 C 0.6768(10) 0.3688(10) 0.4118(7) 0.047(5) Uani 1 1 d . U . . .
H43 H 0.6913 0.4096 0.3953 0.056 Uiso 1 1 calc R . . . .
C44 C 0.7089(10) 0.3295(10) 0.4516(8) 0.058(5) Uani 1 1 d . U . . .
H44 H 0.7511 0.3416 0.4672 0.069 Uiso 1 1 calc R . . . .

loop_
_atom_site_aniso_label
_atom_site_aniso_U_11
_atom_site_aniso_U_22
_atom_site_aniso_U_33
_atom_site_aniso_U_23
_atom_site_aniso_U_13
_atom_site_aniso_U_12
Er1 0.0377(5) 0.0444(6) 0.0336(5) 0.0000(6) 0.0000(5) -0.0055(6)
Fe1 0.094(3) 0.112(3) 0.058(2) 0.027(2) -0.022(2) -0.051(2)
Fe2 0.065(2) 0.051(2) 0.047(2) 0.0021(17) 0.0066(17) 0.0121(18)
Si1 0.072(4) 0.056(4) 0.057(4) 0.002(4) -0.013(4) -0.011(3)
Si2 0.103(5) 0.076(5) 0.055(5) -0.013(4) -0.006(4) -0.001(4)
Si3 0.068(5) 0.135(7) 0.067(5) 0.019(5) -0.020(4) -0.045(5)
Si4 0.158(7) 0.115(6) 0.049(5) 0.014(5) 0.001(5) 0.076(6)
N1 0.053(9) 0.050(9) 0.041(9) 0.000(8) -0.007(8) -0.018(7)
N2 0.062(9) 0.047(9) 0.032(8) -0.008(7) -0.011(8) 0.002(8)
N3 0.042(8) 0.076(9) 0.029(8) 0.008(9) -0.001(7) -0.018(9)
N4 0.054(9) 0.070(10) 0.037(9) -0.003(8) 0.003(8) 0.019(8)
C1 0.094(17) 0.14(2) 0.072(16) 0.046(15) -0.027(14) -0.047(16)
C2 0.15(2) 0.042(14) 0.099(19) -0.017(13) 0.013(16) -0.006(14)
C3 0.060(11) 0.068(12) 0.074(12) 0.020(10) -0.005(10) -0.024(10)
C4 0.053(14) 0.082(17) 0.13(2) 0.031(14) -0.011(14) -0.017(13)
C5 0.085(16) 0.089(17) 0.087(17) 0.039(14) -0.018(14) -0.043(14)
C6 0.056(15) 0.091(18) 0.14(2) 0.013(15) 0.022(15) 0.011(14)
C7 0.17(2) 0.15(2) 0.065(17) -0.014(16) 0.000(17) 0.068(19)
C8 0.22(3) 0.090(18) 0.11(2) -0.034(16) -0.03(2) -0.039(18)
C9 0.117(13) 0.073(12) 0.043(11) -0.013(10) 0.009(11) 0.044(11)
C10 0.16(2) 0.113(19) 0.069(16) -0.011(14) -0.002(16) 0.082(17)
C11 0.20(2) 0.109(19) 0.066(16) -0.002(15) 0.008(17) 0.100(18)
C12 0.091(18) 0.12(2) 0.090(19) -0.020(16) 0.004(15) 0.035(15)
C13 0.082(16) 0.102(18) 0.062(15) 0.028(13) -0.025(12) -0.021(14)
C14 0.18(2) 0.12(2) 0.070(18) -0.030(16) 0.001(18) -0.039(18)
C15 0.072(12) 0.175(16) 0.088(13) 0.029(12) -0.001(12) -0.018(12)
C16 0.066(16) 0.16(2) 0.12(2) -0.009(18) 0.003(16) 0.031(16)
C17 0.068(16) 0.26(3) 0.092(19) 0.05(2) 0.008(15) 0.020(19)
C18 0.037(14) 0.20(2) 0.11(2) 0.033(18) -0.001(14) -0.052(16)
C19 0.19(2) 0.104(18) 0.041(14) 0.014(14) 0.006(16) 0.090(17)
C20 0.045(15) 0.20(3) 0.09(2) 0.02(2) 0.002(14) -0.007(17)
C21 0.162(14) 0.081(13) 0.059(12) 0.001(11) 0.002(12) 0.032(12)
C22 0.16(2) 0.063(15) 0.042(14) 0.014(12) 0.028(14) 0.043(14)
C23 0.136(19) 0.052(15) 0.059(15) 0.017(12) 0.014(15) 0.015(14)
C24 0.111(18) 0.073(17) 0.12(2) -0.014(15) -0.036(16) -0.038(14)
C25 0.068(10) 0.101(12) 0.074(11) 0.008(10) -0.013(10) -0.048(10)
C26 0.102(11) 0.131(12) 0.093(11) 0.024(11) -0.025(11) -0.047(11)
C27 0.092(11) 0.113(12) 0.082(11) 0.018(11) -0.013(10) -0.059(11)
C28 0.068(11) 0.150(15) 0.108(14) 0.021(14) 0.000(12) -0.020(13)
C29 0.051(11) 0.140(15) 0.089(14) 0.009(12) -0.016(12) -0.008(11)
C30 0.051(9) 0.074(11) 0.040(9) 0.014(9) -0.009(9) 0.007(9)
C31 0.053(10) 0.073(12) 0.044(11) -0.007(9) -0.017(10) 0.005(9)
C32 0.063(11) 0.088(14) 0.043(11) 0.004(10) -0.023(10) -0.006(11)
C33 0.121(11) 0.093(12) 0.064(11) 0.023(10) -0.007(10) -0.001(10)
C34 0.111(10) 0.091(11) 0.055(10) 0.014(10) -0.016(10) 0.003(10)
C35 0.069(11) 0.050(10) 0.038(10) -0.007(8) 0.009(9) 0.006(9)
C36 0.068(11) 0.081(12) 0.039(11) -0.002(10) 0.004(9) 0.025(10)
C37 0.080(12) 0.089(14) 0.059(12) 0.003(11) 0.006(11) 0.041(11)
C38 0.107(14) 0.057(12) 0.066(12) -0.008(11) 0.012(12) 0.037(11)
C39 0.087(13) 0.051(11) 0.071(12) -0.020(10) 0.009(10) 0.008(10)
C40 0.045(10) 0.055(11) 0.038(10) 0.001(8) 0.004(8) 0.015(8)
C41 0.043(10) 0.058(11) 0.037(10) 0.012(8) -0.005(8) 0.012(9)
C42 0.065(10) 0.049(10) 0.036(9) 0.009(8) 0.000(9) 0.010(9)
C43 0.073(12) 0.043(11) 0.025(10) 0.004(9) 0.014(10) -0.005(9)
C44 0.067(11) 0.058(12) 0.048(11) -0.006(10) 0.014(10) -0.001(9)

_geom_special_details            
;
 All esds (except the esd in the dihedral angle between two l.s. planes)
 are estimated using the full covariance matrix.  The cell esds are taken
 into account individually in the estimation of esds in distances, angles
 and torsion angles; correlations between esds in cell parameters are only
 used when they are defined by crystal symmetry.  An approximate (isotropic)
 treatment of cell esds is used for estimating esds involving l.s. planes.
;
loop_
_geom_bond_atom_site_label_1
_geom_bond_atom_site_label_2
_geom_bond_distance
_geom_bond_site_symmetry_2
_geom_bond_publ_flag
Er1 N1 2.273(14) . ?
Er1 N2 2.215(15) . ?
Er1 N3 2.292(14) . ?
Er1 N4 2.210(15) . ?
Fe1 C25 2.16(2) . ?
Fe1 C26 1.93(2) . ?
Fe1 C27 2.00(2) . ?
Fe1 C28 2.17(3) . ?
Fe1 C29 2.15(2) . ?
Fe1 C30 2.17(2) . ?
Fe1 C31 2.02(2) . ?
Fe1 C32 2.08(2) . ?
Fe1 C33 1.95(3) . ?
Fe1 C34 1.98(2) . ?
Fe2 C35 2.11(2) . ?
Fe2 C36 2.08(2) . ?
Fe2 C37 2.04(2) . ?
Fe2 C38 2.02(2) . ?
Fe2 C39 2.05(2) . ?
Fe2 C40 2.084(18) . ?
Fe2 C41 2.028(19) . ?
Fe2 C42 1.994(19) . ?
Fe2 C43 2.076(18) . ?
Fe2 C44 2.021(19) . ?
Si1 N1 1.750(15) . ?
Si1 C1 1.82(2) . ?
Si1 C2 1.87(2) . ?
Si1 C3 1.88(2) . ?
Si2 N2 1.745(15) . ?
Si2 C7 1.83(2) . ?
Si2 C8 1.93(3) . ?
Si2 C9 1.93(2) . ?
Si3 N3 1.724(16) . ?
Si3 C13 1.87(2) . ?
Si3 C14 1.92(2) . ?
Si3 C15 1.86(3) . ?
Si4 N4 1.712(16) . ?
Si4 C19 1.89(2) . ?
Si4 C20 2.04(2) . ?
Si4 C21 1.75(3) . ?
N1 C25 1.35(3) . ?
N2 C35 1.38(2) . ?
N3 C30 1.33(2) . ?
N4 C40 1.43(2) . ?
C3 C4 1.53(3) . ?
C3 C5 1.48(3) . ?
C3 C6 1.62(3) . ?
C9 C10 1.55(3) . ?
C9 C11 1.50(3) . ?
C9 C12 1.54(3) . ?
C15 C16 1.62(3) . ?
C15 C17 1.58(3) . ?
C15 C18 1.55(3) . ?
C21 C22 1.60(3) . ?
C21 C23 1.51(3) . ?
C21 C24 1.74(3) . ?
C25 C26 1.33(3) . ?
C25 C29 1.53(3) . ?
C26 C27 1.42(3) . ?
C27 C28 1.51(3) . ?
C28 C29 1.38(3) . ?
C30 C31 1.43(3) . ?
C30 C34 1.45(3) . ?
C31 C32 1.40(3) . ?
C32 C33 1.34(3) . ?
C33 C34 1.46(3) . ?
C35 C36 1.47(3) . ?
C35 C39 1.45(3) . ?
C36 C37 1.45(3) . ?
C37 C38 1.38(3) . ?
C38 C39 1.45(3) . ?
C40 C41 1.44(2) . ?
C40 C44 1.41(2) . ?
C41 C42 1.42(2) . ?
C42 C43 1.41(2) . ?
C43 C44 1.40(2) . ?

loop_
_geom_angle_atom_site_label_1
_geom_angle_atom_site_label_2
_geom_angle_atom_site_label_3
_geom_angle
_geom_angle_site_symmetry_1
_geom_angle_site_symmetry_3
_geom_angle_publ_flag
N1 Er1 N3 109.6(5) . . ?
N2 Er1 N1 104.8(6) . . ?
N2 Er1 N3 102.2(6) . . ?
N4 Er1 N1 104.2(6) . . ?
N4 Er1 N2 126.7(6) . . ?
N4 Er1 N3 108.7(5) . . ?
C25 Fe1 C28 66.0(10) . . ?
C25 Fe1 C30 110.7(9) . . ?
C26 Fe1 C25 37.4(9) . . ?
C26 Fe1 C27 42.3(9) . . ?
C26 Fe1 C28 65.4(12) . . ?
C26 Fe1 C29 65.1(11) . . ?
C26 Fe1 C30 139.9(10) . . ?
C26 Fe1 C31 172.1(11) . . ?
C26 Fe1 C32 146.5(11) . . ?
C26 Fe1 C33 120.6(12) . . ?
C26 Fe1 C34 117.6(12) . . ?
C27 Fe1 C25 70.1(10) . . ?
C27 Fe1 C28 42.1(9) . . ?
C27 Fe1 C29 69.2(11) . . ?
C27 Fe1 C30 176.9(10) . . ?
C27 Fe1 C31 137.5(9) . . ?
C27 Fe1 C32 111.2(9) . . ?
C29 Fe1 C25 41.4(9) . . ?
C29 Fe1 C28 37.1(8) . . ?
C29 Fe1 C30 109.2(9) . . ?
C30 Fe1 C28 135.1(10) . . ?
C31 Fe1 C25 135.8(9) . . ?
C31 Fe1 C28 109.2(10) . . ?
C31 Fe1 C29 107.0(10) . . ?
C31 Fe1 C30 39.8(7) . . ?
C31 Fe1 C32 39.9(7) . . ?
C32 Fe1 C25 174.8(10) . . ?
C32 Fe1 C28 111.4(10) . . ?
C32 Fe1 C29 133.8(10) . . ?
C32 Fe1 C30 67.7(8) . . ?
C33 Fe1 C25 146.1(11) . . ?
C33 Fe1 C27 111.2(11) . . ?
C33 Fe1 C28 138.6(11) . . ?
C33 Fe1 C29 172.5(11) . . ?
C33 Fe1 C30 70.0(9) . . ?
C33 Fe1 C31 67.3(9) . . ?
C33 Fe1 C32 38.7(8) . . ?
C33 Fe1 C34 43.6(8) . . ?
C34 Fe1 C25 114.0(10) . . ?
C34 Fe1 C27 142.2(11) . . ?
C34 Fe1 C28 175.7(11) . . ?
C34 Fe1 C29 140.1(10) . . ?
C34 Fe1 C30 40.6(8) . . ?
C34 Fe1 C31 67.5(9) . . ?
C34 Fe1 C32 68.2(9) . . ?
C36 Fe2 C35 41.1(7) . . ?
C36 Fe2 C40 123.5(8) . . ?
C37 Fe2 C35 69.3(9) . . ?
C37 Fe2 C36 41.3(7) . . ?
C37 Fe2 C39 68.5(10) . . ?
C37 Fe2 C40 152.6(9) . . ?
C37 Fe2 C43 120.0(9) . . ?
C38 Fe2 C35 69.4(9) . . ?
C38 Fe2 C36 68.5(9) . . ?
C38 Fe2 C37 39.7(8) . . ?
C38 Fe2 C39 41.6(8) . . ?
C38 Fe2 C40 167.0(9) . . ?
C38 Fe2 C41 145.0(9) . . ?
C38 Fe2 C43 100.5(9) . . ?
C38 Fe2 C44 126.9(9) . . ?
C39 Fe2 C35 40.8(7) . . ?
C39 Fe2 C36 68.5(9) . . ?
C39 Fe2 C40 134.0(9) . . ?
C39 Fe2 C43 114.8(9) . . ?
C40 Fe2 C35 115.4(8) . . ?
C41 Fe2 C35 132.5(8) . . ?
C41 Fe2 C36 108.6(9) . . ?
C41 Fe2 C37 114.6(9) . . ?
C41 Fe2 C39 172.2(8) . . ?
C41 Fe2 C40 40.9(7) . . ?
C41 Fe2 C43 70.5(8) . . ?
C42 Fe2 C35 167.1(9) . . ?
C42 Fe2 C36 126.2(8) . . ?
C42 Fe2 C37 102.0(9) . . ?
C42 Fe2 C38 110.5(9) . . ?
C42 Fe2 C39 146.3(9) . . ?
C42 Fe2 C40 67.7(8) . . ?
C42 Fe2 C41 41.3(7) . . ?
C42 Fe2 C43 40.4(7) . . ?
C42 Fe2 C44 65.6(8) . . ?
C43 Fe2 C35 152.2(8) . . ?
C43 Fe2 C36 160.1(8) . . ?
C43 Fe2 C40 69.5(8) . . ?
C44 Fe2 C35 125.4(9) . . ?
C44 Fe2 C36 159.2(8) . . ?
C44 Fe2 C37 159.5(9) . . ?
C44 Fe2 C39 112.1(9) . . ?
C44 Fe2 C40 40.2(7) . . ?
C44 Fe2 C41 67.8(8) . . ?
C44 Fe2 C43 40.1(7) . . ?
N1 Si1 C1 103.6(9) . . ?
N1 Si1 C2 115.5(10) . . ?
N1 Si1 C3 114.4(9) . . ?
C1 Si1 C2 108.4(11) . . ?
C1 Si1 C3 109.2(11) . . ?
C2 Si1 C3 105.7(11) . . ?
N2 Si2 C7 111.2(10) . . ?
N2 Si2 C8 113.1(10) . . ?
N2 Si2 C9 113.5(9) . . ?
C7 Si2 C8 109.7(13) . . ?
C7 Si2 C9 106.6(11) . . ?
C9 Si2 C8 102.2(13) . . ?
N3 Si3 C13 107.4(9) . . ?
N3 Si3 C14 114.9(10) . . ?
N3 Si3 C15 114.4(12) . . ?
C13 Si3 C14 107.4(12) . . ?
C15 Si3 C13 110.1(12) . . ?
C15 Si3 C14 102.4(13) . . ?
N4 Si4 C19 104.6(10) . . ?
N4 Si4 C20 113.1(11) . . ?
N4 Si4 C21 121.5(11) . . ?
C19 Si4 C20 107.6(12) . . ?
C21 Si4 C19 111.5(12) . . ?
C21 Si4 C20 98.0(13) . . ?
Si1 N1 Er1 133.2(9) . . ?
C25 N1 Er1 115.0(13) . . ?
C25 N1 Si1 111.8(13) . . ?
Si2 N2 Er1 143.6(9) . . ?
C35 N2 Er1 105.5(12) . . ?
C35 N2 Si2 110.1(13) . . ?
Si3 N3 Er1 124.4(9) . . ?
C30 N3 Er1 122.0(12) . . ?
C30 N3 Si3 112.6(13) . . ?
Si4 N4 Er1 134.3(9) . . ?
C40 N4 Er1 110.5(11) . . ?
C40 N4 Si4 113.4(12) . . ?
C4 C3 Si1 108.2(16) . . ?
C4 C3 C6 107.5(18) . . ?
C5 C3 Si1 116.3(16) . . ?
C5 C3 C4 108.8(17) . . ?
C5 C3 C6 108(2) . . ?
C6 C3 Si1 107.6(14) . . ?
C10 C9 Si2 106.3(17) . . ?
C11 C9 Si2 111.3(18) . . ?
C11 C9 C10 107.8(19) . . ?
C11 C9 C12 111(2) . . ?
C12 C9 Si2 107.2(15) . . ?
C12 C9 C10 114(2) . . ?
C16 C15 Si3 108.4(17) . . ?
C17 C15 Si3 113.2(18) . . ?
C17 C15 C16 108(3) . . ?
C18 C15 Si3 112(2) . . ?
C18 C15 C16 110(2) . . ?
C18 C15 C17 106(2) . . ?
C22 C21 Si4 112.7(18) . . ?
C22 C21 C24 109(2) . . ?
C23 C21 Si4 114.8(19) . . ?
C23 C21 C22 105.6(19) . . ?
C23 C21 C24 112(2) . . ?
C24 C21 Si4 102.6(16) . . ?
N1 C25 Fe1 127.3(16) . . ?
N1 C25 C29 120(2) . . ?
C26 C25 Fe1 61.7(15) . . ?
C26 C25 N1 139(3) . . ?
C26 C25 C29 101(3) . . ?
C29 C25 Fe1 68.8(13) . . ?
C25 C26 Fe1 80.9(17) . . ?
C25 C26 C27 121(3) . . ?
C27 C26 Fe1 71.4(14) . . ?
C26 C27 Fe1 66.3(14) . . ?
C26 C27 C28 99(3) . . ?
C28 C27 Fe1 75.3(14) . . ?
C27 C28 Fe1 62.6(14) . . ?
C29 C28 Fe1 70.4(16) . . ?
C29 C28 C27 110(3) . . ?
C25 C29 Fe1 69.8(14) . . ?
C28 C29 Fe1 72.5(16) . . ?
C28 C29 C25 109(3) . . ?
N3 C30 Fe1 124.8(14) . . ?
N3 C30 C31 130(2) . . ?
N3 C30 C34 128(2) . . ?
C31 C30 Fe1 64.3(11) . . ?
C31 C30 C34 101(2) . . ?
C34 C30 Fe1 62.4(13) . . ?
C30 C31 Fe1 75.8(12) . . ?
C32 C31 Fe1 72.4(12) . . ?
C32 C31 C30 113(2) . . ?
C31 C32 Fe1 67.7(11) . . ?
C33 C32 Fe1 65.5(14) . . ?
C33 C32 C31 107(2) . . ?
C32 C33 Fe1 75.8(15) . . ?
C32 C33 C34 109(2) . . ?
C34 C33 Fe1 69.1(14) . . ?
C30 C34 Fe1 77.0(14) . . ?
C30 C34 C33 109(2) . . ?
C33 C34 Fe1 67.3(14) . . ?
Fe2 C35 Er1 86.8(6) . . ?
N2 C35 Er1 47.2(9) . . ?
N2 C35 Fe2 133.5(14) . . ?
N2 C35 C36 124(2) . . ?
N2 C35 C39 130(2) . . ?
C36 C35 Er1 106.8(13) . . ?
C36 C35 Fe2 68.2(11) . . ?
C39 C35 Er1 126.5(14) . . ?
C39 C35 Fe2 67.4(12) . . ?
C39 C35 C36 105(2) . . ?
C35 C36 Fe2 70.7(11) . . ?
C37 C36 Fe2 68.0(12) . . ?
C37 C36 C35 108(2) . . ?
C36 C37 Fe2 70.7(12) . . ?
C38 C37 Fe2 69.2(13) . . ?
C38 C37 C36 109(2) . . ?
C37 C38 Fe2 71.1(13) . . ?
C37 C38 C39 109(2) . . ?
C39 C38 Fe2 70.5(12) . . ?
C35 C39 Fe2 71.8(12) . . ?
C38 C39 Fe2 67.9(12) . . ?
C38 C39 C35 109(2) . . ?
N4 C40 Fe2 127.2(13) . . ?
N4 C40 C41 125.3(18) . . ?
C41 C40 Fe2 67.5(10) . . ?
C44 C40 Fe2 67.5(11) . . ?
C44 C40 N4 129.9(19) . . ?
C44 C40 C41 104.8(18) . . ?
C40 C41 Fe2 71.6(11) . . ?
C42 C41 Fe2 68.1(11) . . ?
C42 C41 C40 105.3(18) . . ?
C41 C42 Fe2 70.6(11) . . ?
C43 C42 Fe2 72.9(11) . . ?
C43 C42 C41 113.9(19) . . ?
C42 C43 Fe2 66.7(11) . . ?
C44 C43 Fe2 67.9(11) . . ?
C44 C43 C42 101.3(18) . . ?
C40 C44 Fe2 72.3(11) . . ?
C43 C44 Fe2 72.0(12) . . ?
C43 C44 C40 115(2) . . ?

_shelx_res_file                  
;
    mo_mn_cmd042_0m.res created by SHELXL-2014/7

TITL mo_MN_CMD042_0m in Pbca #61
REM reset to Pbca #61
CELL 0.71073 19.7942 19.8223 24.6025 90 90 90
ZERR 8 0.0016 0.0016 0.0024 0 0 0
LATT 1
SYMM 0.5-X,-Y,0.5+Z
SYMM 0.5+X,0.5-Y,-Z
SYMM -X,0.5+Y,0.5-Z
SFAC C H Er Fe N Si
UNIT 352 608 8 16 32 32
SIMU 0.02 0.04 2
RIGU 0.02 0.02

L.S. 10
PLAN  60
TEMP -163.15
CONN 4 Er1
BOND
fmap 2
acta
OMIT -4 40
OMIT 0 0 2
REM <olex2.extras>
REM <HklSrc "%.\\mo_MN_CMD042_0m.hkl">
REM </olex2.extras>

WGHT    0.094900
FVAR       0.04230
ER1   3    0.662419    0.250772    0.588217    11.00000    0.03773    0.04441 =
         0.03357    0.00001   -0.00003   -0.00553
FE1   4    0.678326    0.155531    0.722507    11.00000    0.09414    0.11246 =
         0.05845    0.02715   -0.02207   -0.05079
FE2   4    0.617996    0.357923    0.481069    11.00000    0.06474    0.05119 =
         0.04658    0.00214    0.00660    0.01214
SI1   6    0.529127    0.120278    0.582293    11.00000    0.07155    0.05582 =
         0.05707    0.00218   -0.01344   -0.01142
SI2   6    0.601522    0.402436    0.666141    11.00000    0.10337    0.07556 =
         0.05540   -0.01273   -0.00555   -0.00131
SI3   6    0.820185    0.308523    0.640063    11.00000    0.06828    0.13514 =
         0.06674    0.01851   -0.01954   -0.04478
SI4   6    0.743524    0.158543    0.479311    11.00000    0.15815    0.11469 =
         0.04863    0.01382    0.00063    0.07561
N1    5    0.588896    0.169850    0.616220    11.00000    0.05293    0.04975 =
         0.04060    0.00023   -0.00735   -0.01836
N2    5    0.614393    0.347329    0.611817    11.00000    0.06242    0.04665 =
         0.03190   -0.00812   -0.01054    0.00225
N3    5    0.756820    0.248942    0.642119    11.00000    0.04204    0.07596 =
         0.02928    0.00768   -0.00080   -0.01794
N4    5    0.691060    0.219208    0.505212    11.00000    0.05405    0.06973 =
         0.03685   -0.00263    0.00336    0.01859
C1    1    0.520898    0.161215    0.516492    11.00000    0.09361    0.14090 =
         0.07202    0.04618   -0.02667   -0.04659
AFIX 137
H1A   2    0.502039    0.206519    0.521402    11.00000   -1.50000
H1B   2    0.490767    0.134601    0.493270    11.00000   -1.50000
H1C   2    0.565452    0.164590    0.499335    11.00000   -1.50000
AFIX   0
C2    1    0.553743    0.030453    0.570879    11.00000    0.15482    0.04204 =
         0.09930   -0.01699    0.01314   -0.00596
AFIX 137
H2A   2    0.602756    0.027567    0.565756    11.00000   -1.50000
H2B   2    0.530814    0.013261    0.538406    11.00000   -1.50000
H2C   2    0.540579    0.003386    0.602485    11.00000   -1.50000
AFIX   0
C3    1    0.443800    0.117235    0.616218    11.00000    0.05977    0.06830 =
         0.07405    0.02024   -0.00486   -0.02444
C4    1    0.391227    0.097796    0.573333    11.00000    0.05270    0.08247 =
         0.13070    0.03132   -0.01064   -0.01691
AFIX 137
H4A   2    0.391163    0.131506    0.544196    11.00000   -1.50000
H4B   2    0.346398    0.095968    0.590176    11.00000   -1.50000
H4C   2    0.402473    0.053474    0.558182    11.00000   -1.50000
AFIX   0
C5    1    0.437325    0.070822    0.663166    11.00000    0.08522    0.08947 =
         0.08708    0.03940   -0.01803   -0.04335
AFIX 137
H5A   2    0.452348    0.025603    0.652526    11.00000   -1.50000
H5B   2    0.390004    0.068953    0.674781    11.00000   -1.50000
H5C   2    0.465342    0.087224    0.693232    11.00000   -1.50000
AFIX   0
C6    1    0.426078    0.193035    0.636866    11.00000    0.05581    0.09129 =
         0.13957    0.01258    0.02193    0.01116
AFIX 137
H6A   2    0.462815    0.209737    0.659931    11.00000   -1.50000
H6B   2    0.383930    0.192259    0.657755    11.00000   -1.50000
H6C   2    0.420798    0.222837    0.605369    11.00000   -1.50000
AFIX   0
C7    1    0.627822    0.364325    0.730309    11.00000    0.17209    0.14513 =
         0.06498   -0.01350    0.00021    0.06758
AFIX 137
H7A   2    0.593859    0.331399    0.741982    11.00000   -1.50000
H7B   2    0.632372    0.399532    0.758033    11.00000   -1.50000
H7C   2    0.671351    0.341588    0.725351    11.00000   -1.50000
AFIX   0
C8    1    0.646264    0.488123    0.656746    11.00000    0.21657    0.09033 =
         0.10563   -0.03365   -0.02653   -0.03943
AFIX 137
H8A   2    0.694686    0.480663    0.651017    11.00000   -1.50000
H8B   2    0.639619    0.515803    0.689314    11.00000   -1.50000
H8C   2    0.627212    0.511424    0.625134    11.00000   -1.50000
AFIX   0
C9    1    0.508579    0.428964    0.675169    11.00000    0.11706    0.07322 =
         0.04323   -0.01333    0.00891    0.04415
C10   1    0.503844    0.463393    0.731629    11.00000    0.15671    0.11263 =
         0.06864   -0.01128   -0.00154    0.08164
AFIX 137
H10A  2    0.517864    0.431445    0.759858    11.00000   -1.50000
H10B  2    0.457141    0.477552    0.738310    11.00000   -1.50000
H10C  2    0.533535    0.502944    0.732406    11.00000   -1.50000
AFIX   0
C11   1    0.488017    0.479640    0.633203    11.00000    0.20132    0.10905 =
         0.06624   -0.00177    0.00823    0.09987
AFIX 137
H11A  2    0.525971    0.509992    0.625707    11.00000   -1.50000
H11B  2    0.449568    0.505883    0.646720    11.00000   -1.50000
H11C  2    0.475049    0.456223    0.599709    11.00000   -1.50000
AFIX   0
C12   1    0.465360    0.364612    0.670352    11.00000    0.09101    0.12263 =
         0.08987   -0.02027    0.00380    0.03501
AFIX 137
H12A  2    0.474765    0.342421    0.635571    11.00000   -1.50000
H12B  2    0.417388    0.376626    0.672186    11.00000   -1.50000
H12C  2    0.476431    0.333850    0.700237    11.00000   -1.50000
AFIX   0
C13   1    0.812101    0.354818    0.573951    11.00000    0.08221    0.10184 =
         0.06159    0.02803   -0.02466   -0.02102
AFIX 137
H13A  2    0.826782    0.325473    0.544148    11.00000   -1.50000
H13B  2    0.840438    0.395344    0.574829    11.00000   -1.50000
H13C  2    0.764858    0.367841    0.568309    11.00000   -1.50000
AFIX   0
C14   1    0.817006    0.374516    0.697327    11.00000    0.18166    0.12480 =
         0.06999   -0.02999    0.00127   -0.03899
AFIX 137
H14A  2    0.769893    0.386681    0.704662    11.00000   -1.50000
H14B  2    0.842111    0.414828    0.686201    11.00000   -1.50000
H14C  2    0.837394    0.355660    0.730295    11.00000   -1.50000
AFIX   0
C15   1    0.906864    0.273447    0.647238    11.00000    0.07175    0.17471 =
         0.08825    0.02897   -0.00143   -0.01798
C16   1    0.917240    0.215531    0.601479    11.00000    0.06582    0.16109 =
         0.11773   -0.00873    0.00306    0.03107
AFIX 137
H16A  2    0.889294    0.176287    0.610503    11.00000   -1.50000
H16B  2    0.964865    0.202089    0.600394    11.00000   -1.50000
H16C  2    0.903832    0.233200    0.565875    11.00000   -1.50000
AFIX   0
C17   1    0.920004    0.240142    0.704496    11.00000    0.06789    0.25839 =
         0.09160    0.05231    0.00799    0.02005
AFIX 137
H17A  2    0.909515    0.272740    0.733230    11.00000   -1.50000
H17B  2    0.967525    0.226690    0.707224    11.00000   -1.50000
H17C  2    0.891136    0.200302    0.708607    11.00000   -1.50000
AFIX   0
C18   1    0.961520    0.328861    0.640182    11.00000    0.03668    0.20374 =
         0.11048    0.03313   -0.00127   -0.05238
AFIX 137
H18A  2    0.951122    0.356049    0.607982    11.00000   -1.50000
H18B  2    1.005882    0.307627    0.635696    11.00000   -1.50000
H18C  2    0.962080    0.357909    0.672412    11.00000   -1.50000
AFIX   0
C19   1    0.748308    0.092316    0.534420    11.00000    0.19351    0.10381 =
         0.04140    0.01419    0.00576    0.08981
AFIX 137
H19A  2    0.753848    0.114347    0.569800    11.00000   -1.50000
H19B  2    0.786945    0.062595    0.527569    11.00000   -1.50000
H19C  2    0.706612    0.065659    0.534473    11.00000   -1.50000
AFIX   0
C20   1    0.839480    0.192629    0.465567    11.00000    0.04508    0.20093 =
         0.08986    0.02166    0.00203   -0.00656
AFIX 137
H20A  2    0.837729    0.233534    0.443239    11.00000   -1.50000
H20B  2    0.865434    0.157797    0.446513    11.00000   -1.50000
H20C  2    0.861281    0.202899    0.500360    11.00000   -1.50000
AFIX   0
C21   1    0.729016    0.122238    0.415316    11.00000    0.16165    0.08093 =
         0.05886    0.00133    0.00231    0.03206
C22   1    0.775215    0.057696    0.404416    11.00000    0.15633    0.06272 =
         0.04244    0.01449    0.02760    0.04315
AFIX 137
H22A  2    0.821933    0.067794    0.414793    11.00000   -1.50000
H22B  2    0.773532    0.046009    0.365736    11.00000   -1.50000
H22C  2    0.758560    0.019638    0.426024    11.00000   -1.50000
AFIX   0
C23   1    0.741156    0.168920    0.367592    11.00000    0.13606    0.05162 =
         0.05928    0.01728    0.01446    0.01510
AFIX 137
H23A  2    0.710429    0.207575    0.369954    11.00000   -1.50000
H23B  2    0.732899    0.144497    0.333601    11.00000   -1.50000
H23C  2    0.787998    0.184903    0.368331    11.00000   -1.50000
AFIX   0
C24   1    0.645154    0.096492    0.419918    11.00000    0.11138    0.07344 =
         0.12232   -0.01392   -0.03600   -0.03790
AFIX 137
H24A  2    0.639632    0.066935    0.451538    11.00000   -1.50000
H24B  2    0.632616    0.071914    0.386860    11.00000   -1.50000
H24C  2    0.615990    0.136129    0.423946    11.00000   -1.50000
AFIX   0
C25   1    0.590620    0.156201    0.670044    11.00000    0.06799    0.10131 =
         0.07416    0.00807   -0.01259   -0.04814
C26   1    0.599665    0.103536    0.702842    11.00000    0.10152    0.13103 =
         0.09312    0.02444   -0.02463   -0.04729
AFIX  43
H26   2    0.605646    0.059867    0.687677    11.00000   -1.20000
AFIX   0
C27   1    0.600493    0.111739    0.760100    11.00000    0.09167    0.11299 =
         0.08163    0.01836   -0.01318   -0.05876
AFIX  43
H27   2    0.608141    0.079837    0.788252    11.00000   -1.20000
AFIX   0
C28   1    0.585595    0.186283    0.762921    11.00000    0.06827    0.14972 =
         0.10773    0.02054   -0.00046   -0.01962
AFIX  43
H28   2    0.576285    0.210754    0.795266    11.00000   -1.20000
AFIX   0
C29   1    0.587556    0.213408    0.711459    11.00000    0.05126    0.13982 =
         0.08875    0.00851   -0.01616   -0.00847
AFIX  43
H29   2    0.587079    0.260188    0.703075    11.00000   -1.20000
AFIX   0
C30   1    0.762236    0.207970    0.684456    11.00000    0.05054    0.07389 =
         0.03975    0.01408   -0.00878    0.00667
C31   1    0.752606    0.221321    0.741247    11.00000    0.05305    0.07332 =
         0.04437   -0.00736   -0.01719    0.00473
AFIX  43
H31   2    0.741518    0.264597    0.755236    11.00000   -1.20000
AFIX   0
C32   1    0.761188    0.164161    0.773997    11.00000    0.06334    0.08811 =
         0.04288    0.00393   -0.02251   -0.00631
AFIX  43
H32   2    0.764877    0.163394    0.812492    11.00000   -1.20000
AFIX   0
C33   1    0.763199    0.110757    0.740627    11.00000    0.12106    0.09302 =
         0.06357    0.02264   -0.00743   -0.00056
AFIX  13
H33   2    0.768036    0.062648    0.752225    11.00000   -1.20000
AFIX   0
C34   1    0.763858    0.134885    0.684599    11.00000    0.11080    0.09139 =
         0.05516    0.01382   -0.01640    0.00333
AFIX  43
H34   2    0.765147    0.107069    0.653171    11.00000   -1.20000
AFIX   0
C35   1    0.596121    0.378061    0.563562    11.00000    0.06891    0.04954 =
         0.03829   -0.00697    0.00857    0.00594
C36   1    0.534711    0.361679    0.532454    11.00000    0.06840    0.08130 =
         0.03892   -0.00210    0.00401    0.02487
AFIX  43
H36   2    0.504104    0.325980    0.540027    11.00000   -1.20000
AFIX   0
C37   1    0.529242    0.409814    0.488117    11.00000    0.07979    0.08923 =
         0.05900    0.00346    0.00563    0.04105
AFIX  43
H37   2    0.493911    0.411195    0.462006    11.00000   -1.20000
AFIX   0
C38   1    0.583740    0.453209    0.490114    11.00000    0.10653    0.05715 =
         0.06571   -0.00778    0.01155    0.03695
AFIX  43
H38   2    0.592179    0.488966    0.465315    11.00000   -1.20000
AFIX   0
C39   1    0.625945    0.435589    0.535954    11.00000    0.08653    0.05138 =
         0.07111   -0.01993    0.00930    0.00778
AFIX  43
H39   2    0.666424    0.457916    0.546288    11.00000   -1.20000
AFIX   0
C40   1    0.673631    0.270506    0.466620    11.00000    0.04528    0.05508 =
         0.03788    0.00120    0.00371    0.01477
C41   1    0.612032    0.272789    0.435593    11.00000    0.04287    0.05780 =
         0.03692    0.01168   -0.00486    0.01181
AFIX  43
H41   2    0.575590    0.241636    0.436785    11.00000   -1.20000
AFIX   0
C42   1    0.617314    0.331438    0.402865    11.00000    0.06528    0.04878 =
         0.03600    0.00911    0.00047    0.01029
AFIX  43
H42   2    0.583785    0.344346    0.377269    11.00000   -1.20000
AFIX   0
C43   1    0.676796    0.368794    0.411772    11.00000    0.07262    0.04344 =
         0.02514    0.00359    0.01431   -0.00531
AFIX  43
H43   2    0.691292    0.409637    0.395275    11.00000   -1.20000
AFIX   0
C44   1    0.708942    0.329463    0.451594    11.00000    0.06686    0.05807 =
         0.04810   -0.00591    0.01386   -0.00142
AFIX  43
H44   2    0.751136    0.341596    0.467184    11.00000   -1.20000
AFIX   0
HKLF 4

REM  mo_MN_CMD042_0m in Pbca #61
REM R1 =  0.0742 for    2105 Fo > 4sig(Fo)  and  0.1587 for all    4502 data
REM    516 parameters refined using   1008 restraints

END

WGHT      0.0950      0.0000

REM Highest difference peak  1.353,  deepest hole -1.273,  1-sigma level  0.143
Q1    1   0.6979  0.1227  0.4736  11.00000  0.05    1.35
Q2    1   0.6604  0.0685  0.6693  11.00000  0.05    1.00
Q3    1   0.7109  0.1161  0.7119  11.00000  0.05    0.85
Q4    1   0.6483  0.0499  0.7281  11.00000  0.05    0.83
Q5    1   0.7036  0.3743  0.4765  11.00000  0.05    0.58
Q6    1   0.7911  0.1335  0.4298  11.00000  0.05    0.57
Q7    1   0.6999  0.2001  0.5315  11.00000  0.05    0.57
Q8    1   0.7043  0.3010  0.6447  11.00000  0.05    0.57
Q9    1   0.6301  0.2968  0.6528  11.00000  0.05    0.55
Q10   1   0.7003  0.1987  0.6441  11.00000  0.05    0.55
Q11   1   0.5216  0.1740  0.6126  11.00000  0.05    0.54
Q12   1   0.7470  0.2473  0.5401  11.00000  0.05    0.54
Q13   1   0.5345  0.2537  0.6515  11.00000  0.05    0.54
Q14   1   0.6627  0.4258  0.6712  11.00000  0.05    0.53
Q15   1   0.6239  0.1921  0.5406  11.00000  0.05    0.52
Q16   1   0.6590  0.1592  0.7288  11.00000  0.05    0.51
Q17   1   0.6209  0.1334  0.4801  11.00000  0.05    0.51
Q18   1   0.7074  0.3092  0.5377  11.00000  0.05    0.50
Q19   1   0.6739  0.4548  0.7282  11.00000  0.05    0.49
Q20   1   0.8452  0.2502  0.6160  11.00000  0.05    0.48
Q21   1   0.5744  0.2509  0.6359  11.00000  0.05    0.47
Q22   1   0.8066  0.1085  0.6367  11.00000  0.05    0.47
Q23   1   0.7525  0.3321  0.4798  11.00000  0.05    0.47
Q24   1   0.8005  0.3726  0.7404  11.00000  0.05    0.46
Q25   1   0.5836  0.2515  0.5390  11.00000  0.05    0.46
Q26   1   0.7048  0.3862  0.7078  11.00000  0.05    0.44
Q27   1   0.6683  0.1756  0.5950  11.00000  0.05    0.44
Q28   1   0.6184  0.2919  0.5325  11.00000  0.05    0.43
Q29   1   0.5821  0.1237  0.7572  11.00000  0.05    0.43
Q30   1   0.4766  0.1268  0.5299  11.00000  0.05    0.43
Q31   1   0.6155  0.1956  0.6424  11.00000  0.05    0.42
Q32   1   0.8067  0.1276  0.7398  11.00000  0.05    0.41
Q33   1   0.5209  0.2230  0.5351  11.00000  0.05    0.41
Q34   1   0.5224  0.3245  0.6178  11.00000  0.05    0.41
Q35   1   0.7573  0.1649  0.4749  11.00000  0.05    0.41
Q36   1   0.4801  0.0648  0.6104  11.00000  0.05    0.40
Q37   1   0.6460  0.2333  0.6701  11.00000  0.05    0.39
Q38   1   0.4608  0.2604  0.6485  11.00000  0.05    0.39
Q39   1   0.5242  0.2488  0.5821  11.00000  0.05    0.39
Q40   1   0.5468  0.5195  0.6370  11.00000  0.05    0.39
Q41   1   0.5384  0.1397  0.5032  11.00000  0.05    0.39
Q42   1   0.6593  0.1042  0.5876  11.00000  0.05    0.38
Q43   1   0.6662  0.3337  0.5969  11.00000  0.05    0.37
Q44   1   0.8767  0.3825  0.7129  11.00000  0.05    0.37
Q45   1   0.7014  0.0207  0.6426  11.00000  0.05    0.37
Q46   1   0.8499  0.2530  0.5597  11.00000  0.05    0.37
Q47   1   0.8449  0.1044  0.4962  11.00000  0.05    0.37
Q48   1   0.7571  0.1425  0.5564  11.00000  0.05    0.36
Q49   1   0.6922  0.2538  0.6810  11.00000  0.05    0.36
Q50   1   0.6027  0.0862  0.4612  11.00000  0.05    0.35
Q51   1   0.7226  0.0744  0.6607  11.00000  0.05    0.35
Q52   1   0.4780  0.2533  0.4855  11.00000  0.05    0.35
Q53   1   0.3991  0.0042  0.6647  11.00000  0.05    0.35
Q54   1   0.3959  0.1082  0.5200  11.00000  0.05    0.35
Q55   1   0.8147  0.1592  0.6940  11.00000  0.05    0.34
Q56   1   0.7556  0.1824  0.6731  11.00000  0.05    0.34
Q57   1   0.8187  0.1696  0.6421  11.00000  0.05    0.34
Q58   1   0.5618  0.1510  0.5154  11.00000  0.05    0.34
Q59   1   0.6765  0.2576  0.5061  11.00000  0.05    0.34
Q60   1   0.5719  0.1103  0.4420  11.00000  0.05    0.34
;
_shelx_res_checksum              85423
_olex2_submission_special_instructions 'No special instructions were received'
